# Supplementary material for: Global, regional, and national burden of laryngeal cancer in middle-aged and older adults from 1990 to 2021: an analysis of age and sex differences and attributable risk factors
Source: Front Public Health. 2025 May 30;13:1601029. doi: 10.3389/fpubh.2025.1601029 (PMC12162519; doi:10.3389/fpubh.2025.1601029)
Supplement: Supplementary file 2 [file Supplementary_file_2.xls]

## Sheet: Table S1
Prevalence and death of LC among MAOP in 1990 and 2021, and the trends from 1990 to 2021
Location	Prevalence					Deaths
	1990		2021		1990-2021	1990		2021		1990-2021
	counts	rate	counts	rate	EAPC	counts	rate	counts	rate	EAPC
	(95%UI)	pre 100000 (95%UI)	(95%UI)	pre 100000 (95%UI)	(95%CI)	(95%UI)	pre 100000 (95%UI)	(95%UI)	pre 100000 (95%UI)	(95%CI)
Global	466713 (442851,491527)	69.51 (65.96,73.21)	887580 (832463,952557)	59.73 (56.02,64.1)	-0.62***	66799 (62770,71010)	9.95 (9.35,10.58)	97540 (90978,104788)	6.56 (6.12,7.05)	-1.52***
					(-0.69 to -0.55)					(-1.6 to -1.43)
Male	406919 (386806,430451)	130.64 (124.18,138.19)	757999 (710100,814830)	108.36 (101.51,116.48)	-0.73***	58479 (54951,62592)	18.77 (17.64,20.09)	83699 (77817,90455)	11.97 (11.12,12.93)	-1.63***
					(-0.8 to -0.66)					(-1.72 to -1.54)
Female	59794 (52035,64160)	16.61 (14.46,17.82)	129581 (113778,147144)	16.48 (14.47,18.71)	-0.19***	8319 (6641,9226)	2.31 (1.85,2.56)	13841 (11752,16258)	1.76 (1.49,2.07)	-1.06***
					(-0.26 to -0.12)					(-1.14 to -0.98)
High SDI	182935 (176053,190113)	98.11 (94.42,101.96)	268129 (253063,279715)	77.72 (73.35,81.07)	-0.88***	14625 (14069,15095)	7.84 (7.55,8.1)	14449 (13360,15210)	4.19 (3.87,4.41)	-2.21***
					(-0.96 to -0.8)					(-2.33 to -2.09)
High-middle SDI	143390 (136210,151000)	83.11 (78.95,87.52)	240155 (217420,263102)	69.27 (62.72,75.89)	-0.75***	21120 (20055,22247)	12.24 (11.62,12.9)	22420 (20427,24534)	6.47 (5.89,7.08)	-2.34***
					(-0.84 to -0.66)					(-2.45 to -2.23)
Middle SDI	74450 (67927,80541)	42.9 (39.14,46.4)	224844 (200495,252657)	47.85 (42.67,53.77)	0.26***	15292 (13992,16509)	8.81 (8.06,9.51)	29787 (26773,33198)	6.34 (5.7,7.07)	-1.2***
					(0.15 to 0.36)					(-1.27 to -1.13)
Low-middle SDI	49881 (43560,58064)	49.49 (43.21,57.6)	121835 (110248,135761)	50.54 (45.73,56.31)	0.01	11798 (10113,13850)	11.7 (10.03,13.74)	23855 (21473,26919)	9.9 (8.91,11.17)	-0.57***
					(-0.09 to 0.12)					(-0.63 to -0.52)
Low SDI	15402 (12525,18723)	41.28 (33.57,50.19)	31467 (27368,35962)	38.35 (33.35,43.82)	-0.35***	3859 (3072,4736)	10.34 (8.23,12.7)	6896 (5983,7939)	8.4 (7.29,9.68)	-0.75***
					(-0.45 to -0.25)					(-0.83 to -0.68)
High-income Asia Pacific	23572 (21534,25523)	67.41 (61.58,72.99)	37514 (33133,41442)	53.21 (47,58.78)	-0.98***	1477 (1304,1625)	4.22 (3.73,4.65)	1584 (1357,1759)	2.25 (1.92,2.49)	-2.5***
					(-1.17 to -0.78)					(-2.68 to -2.31)
High-income North America	69603 (66648,72026)	120.15 (115.05,124.34)	104764 (99241,109243)	93.1 (88.19,97.08)	-1.17***	4119 (3938,4240)	7.11 (6.8,7.32)	4696 (4399,4922)	4.17 (3.91,4.37)	-2.12***
					(-1.28 to -1.05)					(-2.23 to -2.01)
Western Europe	120634 (115046,126278)	124.22 (118.47,130.03)	144202 (135157,152508)	96.69 (90.63,102.26)	-0.77***	11048 (10579,11440)	11.38 (10.89,11.78)	8366 (7628,8896)	5.61 (5.11,5.96)	-2.26***
					(-0.85 to -0.7)					(-2.41 to -2.12)
Australasia	2188 (2013,2377)	55.54 (51.1,60.35)	3145 (2816,3460)	35.61 (31.87,39.16)	-1.44***	248 (228,273)	6.3 (5.78,6.92)	247 (216,277)	2.8 (2.44,3.13)	-2.81***
					(-1.51 to -1.36)					(-2.92 to -2.69)
Andean Latin America	778 (676,892)	23.19 (20.13,26.57)	1785 (1400,2257)	18.02 (14.13,22.78)	-1.06***	197 (171,227)	5.87 (5.08,6.76)	323 (250,400)	3.26 (2.53,4.04)	-2.04***
					(-1.33 to -0.78)					(-2.26 to -1.81)
Tropical Latin America	9317 (8932,9732)	61.53 (58.99,64.28)	29011 (27196,30789)	65.49 (61.39,69.5)	0.2***	1915 (1831,1999)	12.64 (12.1,13.2)	4498 (4193,4765)	10.16 (9.46,10.76)	-0.66***
					(0.11 to 0.28)					(-0.75 to -0.57)
Central Latin America	6079 (5848,6295)	44.8 (43.09,46.39)	11924 (10518,13585)	27.88 (24.59,31.76)	-2.03***	1387 (1333,1437)	10.22 (9.82,10.59)	2051 (1804,2332)	4.8 (4.22,5.45)	-2.88***
					(-2.2 to -1.86)					(-3.01 to -2.75)
Southern Latin America	7209 (6605,7809)	91.01 (83.38,98.58)	8858 (8111,9659)	60.19 (55.11,65.64)	-1.43***	1159 (1072,1252)	14.63 (13.53,15.8)	1054 (962,1148)	7.16 (6.53,7.8)	-2.27***
					(-1.6 to -1.25)					(-2.41 to -2.12)
Caribbean	3425 (3145,3779)	79.47 (72.97,87.69)	9137 (7752,10842)	98.69 (83.73,117.1)	0.81***	632 (580,694)	14.67 (13.45,16.1)	1268 (1096,1487)	13.7 (11.84,16.06)	-0.13*
					(0.7 to 0.92)					(-0.23 to -0.03)
Central Europe	25252 (23824,26842)	95.22 (89.83,101.21)	41102 (37934,44469)	111 (102.45,120.09)	0.53***	4230 (4028,4481)	15.95 (15.19,16.9)	4647 (4272,5035)	12.55 (11.54,13.6)	-0.92***
					(0.44 to 0.61)					(-1.01 to -0.84)
Eastern Europe	41927 (40003,43906)	85.75 (81.82,89.8)	43784 (39259,48318)	70.53 (63.24,77.83)	-1.19***	6782 (6528,7036)	13.87 (13.35,14.39)	5050 (4483,5649)	8.13 (7.22,9.1)	-2.45***
					(-1.42 to -0.96)					(-2.7 to -2.21)
Central Asia	5152 (4909,5423)	64.42 (61.38,67.81)	5087 (4576,5640)	34.96 (31.45,38.76)	-2.1***	1007 (962,1059)	12.59 (12.02,13.24)	801 (715,889)	5.5 (4.91,6.11)	-2.78***
					(-2.24 to -1.95)					(-3.09 to -2.46)
North Africa and Middle East	15921 (13515,18576)	56.33 (47.82,65.72)	49024 (43328,55406)	64.31 (56.84,72.68)	0.37***	3086 (2552,3628)	10.92 (9.03,12.84)	5629 (4952,6417)	7.38 (6.5,8.42)	-1.31***
					(0.32 to 0.42)					(-1.36 to -1.27)
South Asia	59154 (50444,69147)	62.31 (53.13,72.83)	152158 (134546,173131)	61.28 (54.19,69.73)	-0.24**	13945 (11713,16482)	14.69 (12.34,17.36)	29259 (25549,33484)	11.78 (10.29,13.49)	-0.86***
					(-0.4 to -0.08)					(-0.97 to -0.76)
Southeast Asia	12707 (11112,14295)	30.01 (26.24,33.76)	41605 (35983,48467)	36.32 (31.41,42.31)	0.54***	2546 (2196,	6.01 (5.19,6.81)	5776 (5038,6755)	5.04 (4.4,5.9)	-0.68***
					(0.49 to 0.59)	2882)				(-0.74 to -0.62)
East Asia	53849 (44479,62811)	36.15 (29.86,42.17)	183652 (146371,229180)	46.84 (37.33,58.45)	1***	10579 (8744,12344)	7.1 (5.87,8.29)	17758 (14171,22261)	4.53 (3.61,5.68)	-1.5***
					(0.83 to 1.16)					(-1.61 to -1.4)
Oceania	54 (42,68)	11.18 (8.64,14.17)	126 (99,161)	10.19 (8.04,13.03)	-0.42***	12 (9,15)	2.44 (1.84,3.16)	26 (20,34)	2.13 (1.63,2.79)	-0.57***
					(-0.48 to -0.36)					(-0.67 to -0.48)
Western Sub-Saharan Africa	3202 (2609,3897)	22.18 (18.07,27)	7214 (5873,8598)	22.44 (18.27,26.75)	0.16***	794 (636,984)	5.5 (4.41,6.82)	1623 (1335,1948)	5.05 (4.15,6.06)	-0.11
					(0.09 to 0.24)					(-0.24 to 0.01)
Eastern Sub-Saharan Africa	3740 (2976,4472)	30.75 (24.46,36.76)	6985 (5627,8686)	25.83 (20.81,32.13)	-0.74***	973 (768,1185)	8 (6.31,9.74)	1560 (1241,1944)	5.77 (4.59,7.19)	-1.25***
					(-0.81 to -0.67)					(-1.32 to -1.18)
Central Sub-Saharan Africa	1098 (798,1435)	29.21 (21.22,38.17)	2486 (1825,3183)	27.55 (20.23,35.27)	-0.2*	286 (205,375)	7.62 (5.45,9.99)	566 (412,729)	6.27 (4.57,8.08)	-0.65***
					(-0.37 to -0.03)					(-0.75 to -0.55)
Southern Sub-Saharan Africa	1849 (1532,2422)	41.78 (34.62,54.73)	4017 (3592,4509)	41.26 (36.9,46.32)	-0.2*	377 (311,503)	8.52 (7.03,11.36)	758 (674,850)	7.79 (6.92,8.73)	-0.5**
					(-0.37 to -0.03)					(-0.83 to -0.16)

## Sheet: Table S2
Prevalence of LC among MAOP in 204 countries in 1990 and 2021, and its temporal trends from 1990 to 2021
Location	1990		2021		1990-2021
	counts	rate	counts	rate	EAPC
	(95%UI)	pre 100000 (95%UI)	(95%UI)	pre 100000 (95%UI)	(95%CI)
Guyana	14 (12,17)	23.02 (19.84,27.09)	26 (19,34)	22.86 (16.98,30.1)	0.37 (0.16,0.58)
Andorra	10 (7,14)	96.32 (67.2,141.27)	19 (12,26)	69.92 (46.56,98.04)	-0.91 (-1.15,-0.68)
North Macedonia	363 (303,436)	110.32 (92.02,132.48)	745 (577,956)	125.74 (97.34,161.2)	0.58 (0.4,0.76)
Greece	4582 (4221,4937)	171.38 (157.87,184.64)	5189 (4701,5645)	141.18 (127.91,153.6)	-0.61 (-0.71,-0.51)
Nepal	837 (588,1143)	54.39 (38.21,74.24)	1970 (1475,2697)	49.77 (37.26,68.14)	-0.3 (-0.55,-0.05)
Mauritania	29 (23,37)	17.58 (13.72,22.3)	81 (56,114)	22.66 (15.69,31.86)	0.9 (0.68,1.12)
Nigeria	1883 (1350,2486)	25.85 (18.54,34.13)	3281 (2321,4387)	21.87 (15.47,29.25)	-0.5 (-0.65,-0.35)
Niger	72 (52,97)	16.49 (11.82,22.08)	251 (173,355)	18 (12.39,25.48)	0.69 (0.49,0.89)
Hungary	2809 (2530,3122)	109.07 (98.21,121.2)	4190 (3538,4894)	131.74 (111.25,153.89)	0.53 (0.42,0.64)
Algeria	941 (740,1196)	44.91 (35.34,57.09)	2793 (2115,3683)	45.99 (34.82,60.65)	0.02 (-0.14,0.18)
Germany	14093 (12789,15525)	67.17 (60.95,73.99)	22613 (20474,24888)	71.76 (64.97,78.97)	-0.05 (-0.28,0.18)
Equatorial Guinea	10 (7,15)	32.33 (20.43,46.46)	22 (14,32)	28.23 (17.16,40.11)	-0.48 (-0.76,-0.2)
Haiti	260 (176,346)	48.16 (32.7,64.11)	489 (323,682)	41.28 (27.25,57.53)	-0.42 (-0.56,-0.28)
Niue	0 (0,0)	12.89 (9.65,16.27)	0 (0,0)	13.73 (10.57,17.35)	0.02 (-0.13,0.17)
Ethiopia	845 (517,1182)	26.3 (16.09,36.8)	1289 (945,1718)	18.83 (13.81,25.1)	-1.36 (-1.5,-1.22)
Mexico	2927 (2833,3019)	42.1 (40.75,43.42)	4822 (4106,5595)	22.37 (19.05,25.96)	-2.55 (-2.76,-2.33)
Eswatini	25 (17,34)	56.45 (37.1,76.32)	48 (30,69)	52.53 (33.24,75.75)	-0.08 (-0.29,0.13)
Philippines	1055 (888,1302)	22.11 (18.6,27.27)	3196 (2609,3810)	22.92 (18.71,27.32)	-0.06 (-0.14,0.01)
Panama	97 (90,104)	40.17 (37.05,42.9)	183 (142,222)	24.58 (19.05,29.84)	-1.98 (-2.17,-1.79)
South Africa	1368 (1103,1905)	40.54 (32.69,56.44)	3197 (2841,3579)	40.53 (36.02,45.37)	-0.23 (-0.43,-0.02)
Jamaica	96 (86,108)	32.62 (29.07,36.54)	205 (151,273)	38.81 (28.61,51.54)	0.6 (0.24,0.97)
Azerbaijan	552 (482,631)	63.31 (55.3,72.38)	942 (711,1293)	49.15 (37.11,67.51)	-0.96 (-1.06,-0.86)
Armenia	495 (467,521)	101.67 (95.87,107.12)	472 (421,524)	60.06 (53.46,66.67)	-1.98 (-2.2,-1.77)
India	44036 (36841,52277)	57.44 (48.05,68.19)	118387 (103390,135575)	58.89 (51.43,67.44)	-0.1 (-0.31,0.12)
Libya	273 (203,362)	87.8 (65.24,116.54)	957 (700,1275)	114.48 (83.72,152.42)	1.15 (0.92,1.38)
Saint Lucia	8 (7,8)	53.64 (49.7,57.79)	24 (19,29)	56.63 (45.9,68.74)	0.09 (-0.05,0.22)
Tuvalu	0 (0,0)	12.57 (9.74,15.88)	0 (0,0)	12.8 (10.18,16.17)	-0.14 (-0.25,-0.04)
Peru	452 (362,552)	22.94 (18.35,28.01)	1013 (711,1425)	18.1 (12.72,25.47)	-1.17 (-1.55,-0.79)
Yemen	434 (286,611)	54.07 (35.69,76.24)	1277 (819,1807)	56.77 (36.4,80.37)	0.11 (0.06,0.16)
Sri Lanka	402 (322,508)	22.61 (18.11,28.53)	1955 (1180,2909)	40.6 (24.49,60.39)	3.02 (2.59,3.47)
United States Virgin Islands	6 (5,8)	44.51 (35.05,57.39)	10 (7,14)	31.19 (21.93,42.36)	-1.23 (-1.47,-0.99)
Malawi	67 (52,87)	10.59 (8.23,13.75)	133 (104,180)	11.41 (8.91,15.36)	0.11 (0.01,0.21)
Japan	18059 (17060,19183)	60.98 (57.61,64.78)	23972 (21959,25667)	45.92 (42.07,49.17)	-0.94 (-1.13,-0.76)
Uganda	420 (320,537)	40.13 (30.56,51.3)	834 (600,1143)	35.19 (25.3,48.18)	-0.97 (-1.16,-0.78)
Papua New Guinea	29 (20,41)	9.77 (6.6,13.75)	76 (54,106)	9.2 (6.55,12.96)	-0.36 (-0.44,-0.28)
Montenegro	205 (164,257)	187.73 (150.68,235.94)	378 (300,491)	216.97 (172.04,281.37)	0.59 (0.49,0.69)
Cook Islands	0 (0,0)	14.3 (11.28,17.47)	1 (1,1)	14.27 (11.18,19.07)	-0.15 (-0.55,0.25)
Bahrain	21 (17,26)	75.69 (61.54,94.38)	96 (70,143)	58.9 (43.15,87.82)	-1.66 (-1.94,-1.38)
American Samoa	1 (1,1)	23.71 (18.14,30)	1 (1,1)	13.34 (10.67,16.49)	-2.49 (-2.78,-2.2)
Portugal	1990 (1784,2203)	81.62 (73.19,90.38)	2434 (2184,2703)	62.55 (56.14,69.48)	-0.9 (-0.99,-0.81)
Brunei Darussalam	11 (9,14)	71.45 (57.91,88.25)	23 (18,29)	38.62 (30.56,48.72)	-2.24 (-2.38,-2.09)
Madagascar	248 (186,315)	29.38 (21.99,37.3)	385 (283,515)	20.86 (15.31,27.89)	-1.17 (-1.31,-1.02)
Sao Tome and Principe	2 (1,2)	14.9 (11.69,18.67)	3 (3,4)	18.87 (14.93,23.76)	0.76 (0.69,0.84)
Republic of Korea	5134 (3582,6504)	103.17 (71.98,130.69)	12615 (9616,16099)	75.43 (57.5,96.26)	-1.7 (-2.05,-1.35)
Georgia	1088 (985,1192)	97.94 (88.67,107.29)	959 (839,1101)	91.34 (79.92,104.83)	-0.08 (-0.4,0.24)
Estonia	334 (290,384)	93.31 (80.92,107.16)	404 (334,498)	92.36 (76.32,113.85)	-0.29 (-0.57,-0.01)
Thailand	3086 (2491,3718)	52.01 (41.97,62.66)	10586 (7988,14026)	54.46 (41.09,72.16)	-0.14 (-0.27,-0.02)
Belgium	3947 (3550,4356)	150.55 (135.42,166.14)	3541 (3194,3950)	93.66 (84.48,104.47)	-1.52 (-1.62,-1.41)
Latvia	489 (442,539)	78.16 (70.62,86.2)	422 (364,488)	64.13 (55.37,74.13)	-0.82 (-0.98,-0.66)
Nicaragua	65 (52,79)	26.1 (20.92,31.6)	177 (136,231)	21.78 (16.69,28.4)	-0.64 (-0.78,-0.49)
Pakistan	8843 (7195,11030)	96.97 (78.89,120.95)	18716 (14044,24705)	94.4 (70.84,124.61)	-0.36 (-0.51,-0.21)
Bermuda	8 (7,9)	73.52 (66.53,81.38)	18 (15,22)	78.25 (65.63,96.22)	0.46 (0.26,0.67)
Lebanon	314 (217,427)	82.8 (57.13,112.59)	986 (796,1236)	100.65 (81.25,126.12)	1.05 (0.82,1.28)
Spain	17540 (15219,19767)	183.46 (159.18,206.76)	21027 (18340,24196)	135.87 (118.51,156.35)	-1.12 (-1.27,-0.97)
Iceland	29 (26,32)	60.41 (53.57,67.93)	41 (35,46)	41.79 (36.37,47.63)	-1.45 (-1.6,-1.3)
Senegal	104 (82,128)	19.72 (15.47,24.22)	313 (226,412)	24.26 (17.48,31.93)	0.96 (0.76,1.16)
Kenya	315 (235,418)	23.66 (17.62,31.34)	1045 (788,1328)	27.95 (21.06,35.5)	0.63 (0.53,0.72)
United Republic of Tanzania	641 (466,875)	35.53 (25.84,48.48)	1074 (771,1581)	26.06 (18.71,38.35)	-1.25 (-1.33,-1.17)
Canada	6384 (5788,7028)	116.94 (106.03,128.74)	8148 (7327,8981)	66.4 (59.71,73.19)	-1.79 (-1.97,-1.6)
Indonesia	3746 (2827,4520)	23.19 (17.5,27.98)	11196 (7939,14321)	26.73 (18.96,34.2)	0.38 (0.35,0.42)
Barbados	19 (17,20)	39.5 (36.09,43.15)	45 (35,56)	49.19 (38.69,61.63)	0.69 (0.51,0.87)
Albania	277 (224,341)	79.92 (64.41,98.38)	602 (432,844)	76.6 (54.91,107.33)	0.23 (0.07,0.39)
Palestine	53 (40,69)	36.26 (27.68,47.2)	151 (122,187)	35.08 (28.25,43.43)	-0.39 (-0.51,-0.27)
Uruguay	1062 (970,1165)	157.32 (143.7,172.68)	1013 (916,1135)	112.07 (101.28,125.46)	-1.21 (-1.34,-1.09)
Saint Vincent and the Grenadines	6 (6,7)	53.15 (47.83,58.97)	17 (15,19)	65.45 (57.36,75.99)	0.55 (0.36,0.74)
Gabon	36 (27,48)	37.2 (27.18,49.29)	65 (46,89)	36.34 (25.57,49.59)	-0.06 (-0.12,0)
Ireland	670 (598,753)	98.42 (87.91,110.65)	903 (789,1038)	68.82 (60.15,79.1)	-0.68 (-0.85,-0.51)
Colombia	1573 (1431,1723)	54.64 (49.69,59.85)	2852 (2306,3505)	29.83 (24.11,36.65)	-2.63 (-2.84,-2.41)
Greenland	4 (3,4)	67.54 (54.76,81.44)	6 (5,8)	47.78 (38.1,61.32)	-0.71 (-0.88,-0.54)
South Sudan	156 (112,208)	37.52 (27.07,50.21)	186 (124,264)	29.83 (19.94,42.46)	-0.97 (-1.15,-0.79)
Benin	58 (47,73)	18.28 (14.6,22.86)	171 (124,224)	20.63 (15.05,27.03)	0.64 (0.51,0.77)
Zambia	171 (130,217)	37.15 (28.19,47.19)	436 (239,935)	40.4 (22.08,86.55)	0.11 (-0.02,0.25)
Democratic People's Republic of Korea	664 (485,874)	24.97 (18.23,32.84)	1621 (1189,2096)	28.77 (21.09,37.19)	0.67 (0.53,0.81)
Gambia	5 (4,7)	9.91 (7.62,13.09)	15 (11,19)	9.64 (7.21,12.43)	-0.22 (-0.37,-0.06)
Poland	7261 (6880,7636)	94.22 (89.28,99.09)	12199 (10977,13304)	100.69 (90.6,109.81)	0.08 (-0.08,0.24)
Cuba	2178 (1930,2471)	128.51 (113.91,145.82)	6640 (5393,8100)	194.31 (157.83,237.05)	1.49 (1.35,1.62)
Chile	789 (716,876)	46.91 (42.6,52.08)	1473 (1309,1635)	32.9 (29.24,36.52)	-1.06 (-1.17,-0.95)
Puerto Rico	421 (378,461)	69.32 (62.28,75.98)	484 (392,585)	41.45 (33.6,50.11)	-1.36 (-1.68,-1.05)
Samoa	1 (1,1)	6.63 (5.26,8.43)	2 (1,2)	6.64 (5.29,8.69)	-0.18 (-0.27,-0.09)
Zimbabwe	298 (227,380)	44.9 (34.18,57.3)	454 (350,590)	41 (31.58,53.28)	-0.31 (-0.41,-0.2)
Cyprus	91 (75,110)	65.24 (53.63,78.66)	250 (203,309)	71.45 (58.07,88.39)	0.74 (0.56,0.91)
Guam	2 (2,2)	16.18 (13.09,19.1)	3 (3,4)	8.77 (7.49,10.34)	-1.94 (-2.29,-1.6)
Bulgaria	1952 (1664,2264)	86.24 (73.53,100.02)	3055 (2501,3732)	128.52 (105.21,156.99)	1.77 (1.56,1.99)
Suriname	8 (7,10)	18.63 (15.42,21.99)	21 (15,29)	18.86 (13.7,26.05)	0.19 (-0.01,0.39)
Lao People's Democratic Republic	110 (79,150)	32.07 (23.09,43.63)	198 (139,283)	25.67 (17.98,36.66)	-0.74 (-0.87,-0.62)
Romania	3970 (3529,4475)	79.34 (70.53,89.43)	8036 (6969,9245)	133.82 (116.04,153.95)	1.84 (1.62,2.06)
Burkina Faso	133 (99,169)	18.34 (13.76,23.4)	341 (242,458)	22.66 (16.1,30.47)	1.08 (0.91,1.25)
Comoros	11 (8,14)	33.52 (23.49,44.15)	21 (16,29)	26.45 (19.59,36.4)	-1.02 (-1.15,-0.88)
Dominica	5 (4,6)	51.58 (43.4,61.55)	9 (7,12)	58.72 (44.55,77.59)	0.5 (0.43,0.58)
China	51681 (42381,60710)	36.01 (29.53,42.3)	178397 (141064,223933)	47.08 (37.22,59.09)	1.04 (0.86,1.21)
Bosnia and Herzegovina	763 (653,884)	104.08 (89,120.51)	1166 (863,1468)	106.49 (78.83,134.03)	0.1 (0.02,0.18)
Luxembourg	122 (110,135)	130.36 (117.79,144.17)	163 (145,183)	91.91 (81.52,102.81)	-1.07 (-1.22,-0.92)
Denmark	1413 (1295,1536)	108.33 (99.28,117.73)	1611 (1468,1763)	83.68 (76.24,91.6)	-0.8 (-0.92,-0.69)
Sweden	1097 (978,1214)	46.2 (41.18,51.12)	1275 (1112,1448)	37.88 (33.02,43)	-0.32 (-0.51,-0.13)
Costa Rica	142 (128,158)	49.97 (45.16,55.43)	256 (220,304)	26.74 (23.01,31.74)	-2.1 (-2.3,-1.9)
Guinea-Bissau	16 (10,22)	24.51 (15.51,34.16)	33 (22,45)	28.7 (18.82,39.38)	0.96 (0.79,1.14)
Togo	39 (30,51)	20.06 (15.2,26.23)	165 (118,222)	26.38 (18.91,35.53)	1.1 (0.98,1.22)
Saint Kitts and Nevis	2 (2,2)	32.19 (29.13,35.38)	6 (5,7)	43.8 (35.46,52.98)	1.36 (1.12,1.6)
Kazakhstan	1522 (1392,1665)	72.79 (66.58,79.61)	1252 (1085,1424)	39.46 (34.19,44.88)	-2.44 (-2.6,-2.28)
Belize	5 (4,5)	30.34 (27.94,32.92)	19 (17,23)	38.82 (33.55,45.81)	0.97 (0.54,1.4)
Bhutan	19 (13,27)	47.13 (31.7,68.09)	45 (32,62)	45.5 (32.19,62.37)	-0.14 (-0.26,-0.01)
Lithuania	696 (597,808)	87.88 (75.4,101.95)	780 (628,957)	80.63 (64.93,98.86)	-0.51 (-0.67,-0.35)
Qatar	12 (9,15)	73.03 (55.19,94.58)	111 (76,157)	72.23 (49.47,102.58)	0.05 (-0.41,0.51)
Iraq	769 (598,966)	60.89 (47.39,76.53)	2999 (2087,3939)	77.18 (53.72,101.38)	0.57 (0.41,0.73)
Viet Nam	2143 (1672,2729)	30.73 (23.98,39.14)	9261 (6865,12261)	53.02 (39.3,70.19)	1.7 (1.63,1.78)
Timor-Leste	9 (6,12)	19.96 (14.03,27.8)	31 (23,43)	22.15 (15.88,30.45)	0.55 (0.33,0.77)
Trinidad and Tobago	45 (41,48)	32.67 (30.19,35.24)	114 (87,147)	32.79 (24.85,42.07)	0.02 (-0.1,0.14)
Rwanda	205 (149,264)	43.72 (31.8,56.47)	323 (224,466)	30.55 (21.2,44.05)	-1.66 (-1.99,-1.32)
Oman	24 (18,33)	24.13 (17.59,32.34)	71 (54,92)	22.88 (17.31,29.38)	-0.09 (-0.28,0.09)
Slovakia	1082 (825,1415)	104.32 (79.49,136.38)	1461 (1088,1965)	89.06 (66.32,119.81)	-0.42 (-0.48,-0.36)
Ghana	161 (124,213)	15.75 (12.13,20.84)	639 (450,814)	23.42 (16.52,29.84)	1.82 (1.63,2.02)
Austria	1477 (1348,1615)	75.88 (69.25,82.97)	1779 (1582,1974)	60.18 (53.55,66.79)	-0.59 (-0.72,-0.47)
Syrian Arab Republic	327 (257,425)	37.04 (29.18,48.17)	1095 (812,1522)	46.33 (34.37,64.42)	0.37 (0.21,0.53)
San Marino	10 (7,12)	165.54 (125.49,210.27)	10 (7,15)	88.29 (59.95,126.29)	-1.42 (-1.73,-1.11)
United Kingdom	13934 (13367,14569)	93.81 (89.99,98.09)	17902 (16967,18584)	85.12 (80.68,88.37)	-0.33 (-0.44,-0.22)
Mauritius	71 (65,78)	58.26 (53.75,63.74)	186 (168,202)	54.85 (49.54,59.73)	-0.16 (-0.78,0.47)
Tonga	1 (1,2)	12.9 (9.43,17.78)	2 (1,2)	13.45 (9.6,18.29)	0.01 (-0.18,0.2)
Ukraine	10699 (9418,12079)	85.82 (75.54,96.89)	8415 (5830,11645)	61.97 (42.94,85.76)	-1.51 (-1.68,-1.34)
Saudi Arabia	204 (154,264)	22.94 (17.28,29.66)	831 (655,1053)	27.61 (21.76,34.96)	0.47 (0.4,0.55)
Malaysia	582 (443,705)	39.44 (30.03,47.74)	2190 (1723,2606)	44.66 (35.14,53.14)	0.29 (0.07,0.51)
Serbia	2496 (1861,3456)	120.02 (89.49,166.17)	3951 (2852,5277)	140.86 (101.68,188.1)	0.49 (0.33,0.65)
Seychelles	12 (10,15)	127.26 (105.9,151.77)	27 (22,33)	132.15 (106.65,160.98)	0.74 (0.5,0.97)
Namibia	54 (43,68)	49.98 (39.69,62.79)	125 (92,167)	55.15 (40.7,73.84)	0.25 (0.11,0.38)
Kyrgyzstan	225 (189,266)	43.68 (36.71,51.67)	196 (153,243)	23.18 (18.05,28.69)	-2.09 (-2.24,-1.94)
Democratic Republic of the Congo	713 (485,966)	27 (18.37,36.59)	1574 (1072,2142)	26.05 (17.74,35.46)	-0.13 (-0.33,0.07)
Turkmenistan	168 (154,181)	51.6 (47.35,55.74)	191 (150,242)	26.95 (21.19,34.24)	-2.52 (-2.76,-2.28)
Bahamas	15 (14,17)	61.76 (55.71,67.7)	46 (37,57)	64.12 (51.14,79.47)	0.42 (0.27,0.56)
Burundi	140 (94,192)	37.24 (24.89,50.92)	214 (153,300)	26.78 (19.07,37.52)	-1.3 (-1.49,-1.11)
Russian Federation	26996 (26144,27883)	85.53 (82.83,88.34)	30047 (26727,32814)	70.69 (62.88,77.2)	-1.19 (-1.46,-0.91)
Congo	64 (42,84)	35.76 (23.44,47.2)	140 (105,183)	32.21 (24.1,42.08)	-0.48 (-0.63,-0.34)
New Zealand	574 (509,642)	87.2 (77.35,97.57)	761 (664,872)	53.34 (46.58,61.12)	-1.64 (-1.9,-1.39)
Honduras	74 (60,93)	22.32 (17.92,28.05)	327 (239,420)	31.05 (22.74,39.91)	1.29 (1.17,1.41)
Guatemala	156 (148,165)	27.19 (25.82,28.74)	215 (183,252)	11.72 (10.02,13.75)	-2.83 (-3.04,-2.63)
Côte d'Ivoire	157 (124,202)	24.44 (19.35,31.55)	426 (298,643)	23.75 (16.61,35.86)	-0.29 (-0.38,-0.2)
Bangladesh	5420 (4250,6855)	71.55 (56.1,90.49)	13039 (9456,17174)	55.8 (40.47,73.5)	-0.89 (-0.99,-0.8)
Myanmar	1215 (782,1661)	31.05 (19.98,42.43)	1924 (1359,2669)	22.79 (16.1,31.62)	-1.22 (-1.37,-1.06)
Fiji	9 (7,11)	15.68 (12.49,20.05)	21 (16,27)	15.15 (11.37,20)	-0.04 (-0.19,0.1)
Tajikistan	155 (121,193)	33.14 (25.94,41.17)	203 (149,272)	19.8 (14.5,26.52)	-1.89 (-2.14,-1.63)
Angola	208 (142,287)	33.33 (22.87,46.09)	581 (444,748)	30.05 (22.98,38.68)	-0.31 (-0.45,-0.16)
Djibouti	8 (6,12)	37.63 (26.05,55.12)	37 (26,51)	35.95 (24.72,49.61)	-0.25 (-0.29,-0.21)
Finland	671 (612,736)	56.52 (51.56,61.98)	1036 (925,1155)	51.45 (45.94,57.4)	-0.25 (-0.44,-0.06)
Italy	24442 (22743,26157)	160.6 (149.44,171.87)	22828 (21007,24768)	100.49 (92.47,109.03)	-1.6 (-1.71,-1.49)
Tokelau	0 (0,0)	13.86 (10.22,19.31)	0 (0,0)	12.72 (9.37,17.56)	-0.5 (-0.65,-0.34)
Nauru	0 (0,0)	18.46 (12.27,24.88)	0 (0,0)	15.28 (10.33,21.05)	-0.88 (-1.02,-0.74)
Dominican Republic	206 (165,256)	33.67 (26.91,41.89)	639 (463,859)	38.22 (27.73,51.38)	0.53 (0.39,0.66)
Jordan	88 (66,113)	41.04 (30.85,52.74)	402 (284,548)	31.96 (22.58,43.58)	-1.12 (-1.44,-0.8)
Liberia	33 (24,46)	17.37 (12.81,24.41)	71 (50,99)	21.59 (15.12,29.92)	0.89 (0.72,1.07)
Palau	0 (0,0)	13.37 (9.84,17.24)	0 (0,1)	11.25 (8.08,15.08)	-0.81 (-0.92,-0.7)
Mozambique	323 (234,417)	33.07 (23.97,42.69)	598 (447,772)	33.4 (24.99,43.16)	0.3 (0.21,0.39)
Vanuatu	1 (1,1)	10.63 (7.24,14.45)	3 (2,3)	8.88 (6.41,11.93)	-0.81 (-0.9,-0.71)
Israel	476 (425,538)	58.73 (52.46,66.34)	1134 (985,1286)	56.74 (49.3,64.36)	-0.45 (-0.69,-0.2)
Slovenia	412 (370,462)	95.56 (85.99,107.38)	668 (565,784)	91.19 (77.23,107.09)	-0.13 (-0.3,0.04)
Chad	71 (54,90)	15.29 (11.74,19.44)	236 (166,315)	25.4 (17.88,33.89)	1.96 (1.84,2.08)
Malta	77 (67,89)	105.99 (92.17,122.75)	110 (94,130)	69.72 (59.39,82.59)	-1.45 (-1.55,-1.35)
Kiribati	0 (0,0)	3.62 (2.8,4.72)	0 (0,1)	3.77 (2.74,5.39)	0.03 (-0.06,0.11)
Cameroon	147 (116,190)	19.84 (15.61,25.66)	527 (354,745)	25.9 (17.41,36.62)	1.11 (0.99,1.24)
Argentina	5358 (4867,5889)	96.29 (87.46,105.83)	6371 (5797,6978)	68.26 (62.11,74.77)	-1.23 (-1.45,-1.01)
Grenada	4 (4,5)	34.72 (30.88,39)	7 (6,8)	33.72 (29.05,39.34)	0.23 (-0.12,0.58)
United States of America	63214 (60668,65503)	120.49 (115.64,124.86)	96609 (91420,100807)	96.37 (91.19,100.56)	-1.1 (-1.22,-0.98)
Cambodia	253 (188,339)	34.16 (25.39,45.75)	787 (550,1157)	36.2 (25.32,53.24)	0.06 (-0.1,0.23)
Somalia	129 (88,183)	35.73 (24.34,50.95)	276 (176,394)	29.3 (18.61,41.74)	-0.66 (-0.7,-0.62)
Antigua and Barbuda	4 (4,4)	46.26 (41.87,50.66)	10 (9,11)	51.49 (45.58,58.43)	0.35 (0.06,0.64)
Tunisia	672 (512,858)	77.16 (58.82,98.51)	2294 (1603,3280)	98.16 (68.58,140.33)	0.52 (0.43,0.61)
Guinea	89 (68,113)	16 (12.2,20.5)	223 (166,292)	24.39 (18.13,31.94)	1.84 (1.68,2.01)
Sudan	705 (452,1102)	47.41 (30.39,74.09)	1493 (975,2216)	47.95 (31.31,71.17)	-0.08 (-0.16,0)
Mongolia	48 (37,61)	27.94 (21.54,35.04)	76 (57,102)	19.19 (14.55,25.79)	-1.36 (-1.49,-1.24)
Central African Republic	67 (42,91)	35.61 (22.2,48.09)	104 (66,147)	29.17 (18.58,41.06)	-0.68 (-0.75,-0.61)
Paraguay	112 (87,141)	30.86 (23.9,38.85)	470 (335,641)	47.47 (33.84,64.77)	1.45 (1.37,1.54)
Singapore	367 (324,412)	101.3 (89.25,113.61)	904 (781,1040)	59.5 (51.4,68.48)	-2.25 (-2.6,-1.9)
Brazil	9205 (8823,9614)	62.29 (59.7,65.06)	28541 (26669,30345)	65.9 (61.58,70.07)	0.18 (0.09,0.26)
Kuwait	60 (52,68)	65.22 (56.77,74.66)	118 (95,146)	25.41 (20.48,31.32)	-2.16 (-2.77,-1.55)
Sierra Leone	61 (47,78)	18.53 (14.18,23.64)	134 (98,186)	22.12 (16.15,30.78)	0.98 (0.78,1.18)
Solomon Islands	3 (2,4)	13.46 (8.77,19.52)	7 (5,10)	12.64 (8.97,17.53)	-0.2 (-0.3,-0.09)
Egypt	1095 (918,1416)	24.49 (20.53,31.67)	3835 (2998,4936)	34.66 (27.09,44.61)	1.35 (1.19,1.51)
Uzbekistan	899 (778,1019)	45.96 (39.81,52.1)	796 (649,960)	17.11 (13.97,20.66)	-2.99 (-3.56,-2.42)
Australia	1614 (1468,1792)	49.19 (44.73,54.62)	2385 (2119,2637)	32.19 (28.6,35.6)	-1.36 (-1.47,-1.25)
Republic of Moldova	616 (568,669)	79.75 (73.52,86.67)	965 (858,1100)	91.43 (81.28,104.18)	0.44 (0.03,0.84)
Botswana	46 (34,59)	49.56 (36.42,63)	90 (64,134)	37.3 (26.51,55.47)	-1.09 (-1.23,-0.95)
Afghanistan	689 (396,1010)	56.66 (32.59,83.12)	654 (397,911)	53.21 (32.27,74.13)	-0.14 (-0.21,-0.07)
Switzerland	1643 (1498,1805)	97.24 (88.68,106.85)	1811 (1604,2038)	61.8 (54.74,69.54)	-1.26 (-1.39,-1.13)
Norway	634 (579,693)	58.5 (53.47,63.95)	811 (733,894)	49.98 (45.2,55.15)	-0.6 (-0.82,-0.39)
Monaco	40 (29,53)	360.79 (259.66,481.12)	46 (35,61)	295.88 (224.7,393.07)	-0.68 (-0.76,-0.61)
El Salvador	95 (81,112)	19.34 (16.47,22.88)	201 (156,258)	19.62 (15.25,25.27)	-0.32 (-0.52,-0.12)
Cabo Verde	14 (10,17)	34.44 (26.4,43.68)	30 (20,40)	39.18 (25.78,52.76)	0.03 (-0.45,0.52)
Mali	128 (107,156)	19.2 (16.01,23.4)	275 (211,376)	19.03 (14.58,25.97)	0.21 (0.07,0.34)
Lesotho	57 (43,73)	40.69 (30.8,52.27)	103 (72,140)	57 (39.82,77.6)	1.57 (1.38,1.76)
Ecuador	179 (165,196)	20.8 (19.17,22.84)	418 (327,535)	15.1 (11.83,19.35)	-1.15 (-1.44,-0.85)
Belarus	2097 (1797,2442)	90.59 (77.63,105.48)	2750 (2119,3547)	95.61 (73.66,123.3)	-0.77 (-1.11,-0.43)
Croatia	1526 (1375,1700)	137.08 (123.55,152.72)	1594 (1357,1866)	106.87 (90.96,125.11)	-0.83 (-0.96,-0.7)
Czechia	1732 (1528,1970)	73.14 (64.54,83.21)	2458 (2025,2977)	70.36 (57.95,85.21)	0.08 (-0.11,0.28)
Netherlands	3506 (3205,3848)	105.88 (96.81,116.22)	4354 (3968,4789)	74.41 (67.83,81.85)	-1.2 (-1.28,-1.12)
Marshall Islands	0 (0,0)	14.3 (10.24,19.27)	1 (1,1)	13.57 (9.06,19.42)	-0.19 (-0.26,-0.13)
Eritrea	60 (42,81)	33.78 (23.89,45.67)	125 (92,165)	28.41 (20.89,37.42)	-0.85 (-0.96,-0.74)
Turkey	5051 (3681,6999)	84.55 (61.61,117.14)	14777 (11473,18931)	89.44 (69.45,114.59)	0.01 (-0.13,0.15)
Maldives	4 (3,5)	25.31 (18.6,31.81)	10 (7,12)	17.7 (13.22,22.73)	-1.36 (-1.49,-1.22)
France	28043 (25226,31245)	201.51 (181.27,224.52)	33190 (29253,37714)	150.11 (132.3,170.58)	-0.57 (-0.86,-0.27)
Micronesia (Federated States of)	1 (1,2)	14.88 (11.32,20.05)	2 (1,2)	13.43 (9.59,18.66)	-0.55 (-0.65,-0.46)
Taiwan (Province of China)	1504 (1375,1654)	54.21 (49.56,59.63)	3635 (3207,4081)	48.27 (42.59,54.2)	-0.8 (-1.07,-0.52)
Bolivia (Plurinational State of)	147 (106,192)	28.08 (20.16,36.54)	354 (246,499)	22.94 (15.9,32.28)	-0.64 (-0.73,-0.55)
Venezuela (Bolivarian Republic of)	950 (888,1006)	60.66 (56.72,64.22)	2892 (2203,3774)	55.28 (42.11,72.14)	-0.83 (-1.03,-0.63)
Morocco	1051 (813,1336)	44.82 (34.68,56.97)	3425 (2399,4585)	57 (39.92,76.32)	0.87 (0.64,1.09)
Iran (Islamic Republic of)	3105 (2656,3529)	67.36 (57.61,76.56)	10402 (9317,11800)	80.07 (71.72,90.83)	0.48 (0.36,0.6)
United Arab Emirates	26 (17,36)	45.91 (29.84,63.52)	210 (157,270)	29.24 (21.81,37.63)	-0.99 (-1.38,-0.6)
Northern Mariana Islands	1 (1,1)	29.7 (22.42,38.87)	2 (2,2)	19.73 (15.89,23.99)	-2.11 (-2.54,-1.67)

## Sheet: Table S3
Incidence of LC among MAOP in 204 countries in 1990 and 2021, and its temporal trends from 1990 to 2021
Location	1990		2021		1990-2021
	counts	rate	counts	rate	EAPC
	(95%UI)	pre 100000 (95%UI)	(95%UI)	pre 100000 (95%UI)	(95%CI)
Guyana	4 (3,4)	6.17 (5.29,7.31)	6 (5,8)	5.53 (4.06,7.34)	0.11 (-0.11,0.33)
Andorra	2 (1,2)	15.52 (10.37,23.49)	3 (2,4)	9.86 (5.91,14.47)	-1.34 (-1.6,-1.07)
North Macedonia	73 (60,90)	22.32 (18.28,27.34)	138 (104,180)	23.3 (17.53,30.35)	0.17 (-0.08,0.41)
Greece	798 (732,854)	29.84 (27.39,31.95)	807 (723,883)	21.94 (19.67,24.03)	-0.93 (-1.03,-0.84)
Nepal	214 (148,298)	13.91 (9.61,19.38)	462 (340,642)	11.67 (8.59,16.23)	-0.54 (-0.83,-0.25)
Mauritania	7 (6,9)	4.49 (3.44,5.71)	19 (13,27)	5.29 (3.65,7.5)	0.66 (0.43,0.89)
Nigeria	478 (334,646)	6.57 (4.58,8.86)	776 (547,1054)	5.18 (3.64,7.03)	-0.73 (-0.91,-0.54)
Niger	19 (13,25)	4.26 (2.99,5.77)	63 (42,91)	4.54 (3.03,6.51)	0.66 (0.46,0.86)
Hungary	596 (533,666)	23.15 (20.68,25.87)	727 (600,866)	22.87 (18.87,27.25)	-0.17 (-0.3,-0.03)
Algeria	201 (154,263)	9.59 (7.34,12.53)	509 (378,689)	8.38 (6.22,11.34)	-0.5 (-0.65,-0.35)
Germany	2531 (2310,2778)	12.06 (11.01,13.24)	3489 (3121,3888)	11.07 (9.9,12.34)	-0.49 (-0.65,-0.34)
Equatorial Guinea	3 (2,4)	9.11 (5.69,13.15)	5 (3,8)	6.56 (3.89,9.53)	-1.14 (-1.48,-0.79)
Haiti	72 (48,96)	13.35 (8.98,17.89)	128 (82,179)	10.81 (6.95,15.11)	-0.55 (-0.62,-0.49)
Niue	0 (0,0)	3.19 (2.33,4.09)	0 (0,0)	3.08 (2.32,3.97)	-0.23 (-0.41,-0.06)
Ethiopia	241 (139,345)	7.5 (4.33,10.72)	308 (218,416)	4.5 (3.19,6.08)	-1.91 (-2.09,-1.74)
Mexico	737 (714,758)	10.6 (10.27,10.9)	1066 (904,1240)	4.95 (4.2,5.75)	-2.9 (-3.09,-2.71)
Eswatini	6 (4,9)	14.32 (9.11,19.54)	12 (7,17)	13.04 (8.03,19.24)	-0.06 (-0.44,0.33)
Philippines	233 (193,291)	4.88 (4.05,6.09)	691 (558,831)	4.96 (4,5.96)	-0.09 (-0.19,0.01)
Panama	23 (22,25)	9.6 (8.88,10.24)	39 (30,47)	5.19 (4.03,6.34)	-2.34 (-2.53,-2.15)
South Africa	303 (238,433)	8.98 (7.07,12.83)	704 (623,788)	8.92 (7.9,9.99)	-0.29 (-0.61,0.02)
Jamaica	22 (19,25)	7.44 (6.6,8.34)	45 (33,59)	8.43 (6.15,11.24)	0.49 (0.09,0.9)
Azerbaijan	128 (111,148)	14.63 (12.69,17.01)	196 (144,276)	10.24 (7.51,14.39)	-1.29 (-1.44,-1.13)
Armenia	110 (103,115)	22.52 (21.22,23.63)	91 (80,102)	11.54 (10.18,12.92)	-2.44 (-2.7,-2.17)
India	10848 (8828,12974)	14.15 (11.51,16.92)	26512 (23106,30559)	13.19 (11.49,15.2)	-0.38 (-0.58,-0.18)
Libya	58 (43,78)	18.77 (13.72,24.96)	181 (129,245)	21.66 (15.45,29.29)	0.75 (0.54,0.97)
Saint Lucia	2 (2,2)	13.18 (12.2,14.2)	5 (4,6)	12.47 (10.12,15.21)	-0.3 (-0.47,-0.12)
Tuvalu	0 (0,0)	3.25 (2.48,4.15)	0 (0,0)	3 (2.34,3.81)	-0.5 (-0.65,-0.35)
Peru	117 (93,142)	5.91 (4.73,7.23)	216 (150,305)	3.87 (2.68,5.45)	-1.75 (-2.13,-1.37)
Yemen	107 (68,153)	13.32 (8.47,19.12)	290 (181,418)	12.9 (8.04,18.58)	-0.17 (-0.21,-0.12)
Sri Lanka	89 (71,114)	5.02 (3.97,6.41)	367 (214,556)	7.61 (4.44,11.55)	2.49 (2.05,2.94)
United States Virgin Islands	1 (1,2)	9.88 (7.75,12.73)	2 (2,3)	6.85 (4.77,9.42)	-1.24 (-1.46,-1.01)
Malawi	17 (13,23)	2.74 (2.11,3.66)	33 (25,44)	2.8 (2.15,3.78)	-0.19 (-0.37,0)
Japan	2845 (2694,3006)	9.61 (9.1,10.15)	3572 (3202,3837)	6.84 (6.13,7.35)	-1.17 (-1.35,-0.99)
Uganda	112 (84,144)	10.76 (8.07,13.79)	201 (143,277)	8.48 (6.02,11.7)	-1.41 (-1.65,-1.18)
Papua New Guinea	7 (5,10)	2.41 (1.55,3.45)	18 (13,26)	2.2 (1.52,3.16)	-0.46 (-0.56,-0.37)
Montenegro	39 (30,49)	35.54 (27.89,44.8)	68 (53,90)	39.14 (30.41,51.66)	0.35 (0.2,0.5)
Cook Islands	0 (0,0)	3.24 (2.55,3.93)	0 (0,0)	2.75 (2.13,3.76)	-0.67 (-1.1,-0.23)
Bahrain	5 (4,6)	16.93 (13.56,21.47)	16 (12,24)	10.1 (7.22,15.07)	-2.72 (-3.07,-2.36)
American Samoa	0 (0,0)	5.6 (4.28,7.01)	0 (0,0)	2.9 (2.29,3.7)	-2.83 (-3.17,-2.49)
Portugal	443 (397,493)	18.16 (16.29,20.21)	428 (377,489)	11 (9.7,12.57)	-1.72 (-1.81,-1.63)
Brunei Darussalam	2 (2,3)	14.73 (11.41,18.6)	4 (3,5)	6.43 (4.91,8.36)	-2.86 (-3.03,-2.7)
Madagascar	63 (46,82)	7.5 (5.45,9.65)	91 (64,124)	4.93 (3.46,6.71)	-1.43 (-1.57,-1.28)
Sao Tome and Principe	0 (0,1)	3.52 (2.65,4.49)	1 (1,1)	4.31 (3.36,5.5)	0.76 (0.63,0.89)
Republic of Korea	967 (667,1236)	19.43 (13.4,24.83)	1864 (1367,2443)	11.15 (8.17,14.61)	-2.54 (-2.85,-2.23)
Georgia	244 (221,268)	21.93 (19.88,24.09)	205 (177,235)	19.54 (16.85,22.39)	-0.07 (-0.42,0.27)
Estonia	65 (56,75)	18.24 (15.76,20.97)	66 (54,83)	15.14 (12.25,18.95)	-0.96 (-1.28,-0.64)
Thailand	680 (550,822)	11.47 (9.26,13.85)	1929 (1422,2566)	9.92 (7.32,13.2)	-0.83 (-0.97,-0.69)
Belgium	700 (637,774)	26.71 (24.28,29.54)	526 (467,595)	13.92 (12.34,15.74)	-2.03 (-2.18,-1.88)
Latvia	106 (96,118)	17 (15.34,18.93)	81 (68,94)	12.24 (10.29,14.34)	-1.26 (-1.45,-1.06)
Nicaragua	16 (13,19)	6.36 (5.11,7.7)	38 (30,50)	4.72 (3.63,6.16)	-1.05 (-1.23,-0.86)
Pakistan	2232 (1793,2815)	24.48 (19.66,30.86)	4416 (3185,5930)	22.27 (16.06,29.91)	-0.62 (-0.83,-0.42)
Bermuda	2 (2,2)	16.33 (14.8,17.94)	3 (3,4)	14.25 (11.93,17.6)	-0.12 (-0.32,0.07)
Lebanon	68 (47,93)	18.02 (12.49,24.45)	180 (145,227)	18.39 (14.76,23.14)	0.58 (0.33,0.83)
Spain	3214 (2788,3624)	33.62 (29.16,37.9)	3163 (2726,3686)	20.44 (17.62,23.82)	-1.75 (-1.84,-1.65)
Iceland	5 (4,5)	9.69 (8.58,10.86)	6 (5,7)	6.01 (5.16,6.89)	-1.8 (-1.97,-1.64)
Senegal	27 (21,33)	5.02 (3.89,6.23)	76 (54,101)	5.92 (4.19,7.84)	0.87 (0.67,1.07)
Kenya	75 (54,102)	5.66 (4.09,7.69)	247 (183,316)	6.6 (4.88,8.45)	0.57 (0.4,0.73)
United Republic of Tanzania	165 (118,223)	9.13 (6.55,12.38)	253 (179,374)	6.15 (4.35,9.08)	-1.58 (-1.68,-1.48)
Canada	1049 (948,1148)	19.21 (17.37,21.03)	1164 (1032,1296)	9.48 (8.41,10.56)	-2.19 (-2.35,-2.02)
Indonesia	876 (639,1064)	5.42 (3.96,6.59)	2456 (1707,3207)	5.87 (4.08,7.66)	0.2 (0.16,0.25)
Barbados	4 (4,5)	9.22 (8.39,10.14)	10 (8,12)	10.55 (8.25,13.2)	0.3 (0.09,0.51)
Albania	60 (47,75)	17.27 (13.45,21.49)	114 (78,164)	14.49 (9.96,20.88)	-0.21 (-0.41,-0.02)
Palestine	12 (9,16)	8.17 (6.06,10.84)	28 (23,35)	6.61 (5.27,8.21)	-0.96 (-1.18,-0.74)
Uruguay	220 (202,241)	32.61 (29.88,35.76)	185 (166,208)	20.49 (18.33,23.01)	-1.58 (-1.72,-1.44)
Saint Vincent and the Grenadines	2 (1,2)	13.08 (11.73,14.43)	4 (3,4)	15.02 (13.11,17.48)	0.33 (0.13,0.52)
Gabon	10 (7,13)	9.96 (7.21,13.36)	15 (11,21)	8.59 (5.96,11.76)	-0.48 (-0.52,-0.44)
Ireland	120 (108,135)	17.69 (15.91,19.88)	133 (114,153)	10.12 (8.68,11.69)	-1.32 (-1.5,-1.14)
Colombia	384 (349,421)	13.34 (12.13,14.61)	597 (482,730)	6.25 (5.04,7.64)	-3.16 (-3.37,-2.94)
Greenland	1 (1,1)	14.52 (11.72,17.72)	1 (1,2)	8.66 (6.71,11.38)	-1.2 (-1.42,-0.98)
South Sudan	41 (29,56)	10 (6.94,13.55)	46 (30,67)	7.38 (4.75,10.73)	-1.25 (-1.44,-1.05)
Benin	15 (12,19)	4.81 (3.79,6.06)	42 (31,56)	5.12 (3.69,6.8)	0.49 (0.37,0.62)
Zambia	45 (34,58)	9.87 (7.32,12.62)	108 (58,235)	9.95 (5.35,21.74)	-0.26 (-0.4,-0.11)
Democratic People's Republic of Korea	147 (106,193)	5.52 (3.99,7.26)	324 (236,421)	5.75 (4.2,7.48)	0.31 (0.19,0.44)
Gambia	1 (1,2)	2.45 (1.84,3.26)	4 (3,5)	2.33 (1.7,3.05)	-0.24 (-0.38,-0.1)
Poland	1625 (1552,1692)	21.08 (20.14,21.96)	2332 (2082,2573)	19.25 (17.18,21.24)	-0.52 (-0.67,-0.37)
Cuba	480 (426,544)	28.32 (25.16,32.11)	1304 (1080,1595)	38.15 (31.59,46.67)	1.08 (0.95,1.22)
Chile	156 (141,173)	9.26 (8.36,10.27)	241 (212,271)	5.39 (4.74,6.06)	-1.63 (-1.77,-1.5)
Puerto Rico	94 (84,103)	15.41 (13.8,16.94)	89 (71,108)	7.64 (6.11,9.29)	-2.01 (-2.31,-1.7)
Samoa	0 (0,0)	1.52 (1.21,1.95)	0 (0,0)	1.41 (1.11,1.87)	-0.44 (-0.53,-0.35)
Zimbabwe	72 (54,92)	10.83 (8.22,13.94)	114 (88,150)	10.34 (7.92,13.58)	-0.21 (-0.42,0)
Cyprus	16 (13,20)	11.46 (9.04,14.17)	37 (29,47)	10.61 (8.37,13.56)	0.11 (-0.05,0.27)
Guam	0 (0,1)	3.33 (2.69,3.94)	1 (1,1)	1.64 (1.38,1.97)	-2.34 (-2.71,-1.97)
Bulgaria	387 (333,451)	17.09 (14.7,19.94)	582 (466,724)	24.5 (19.59,30.45)	1.64 (1.41,1.87)
Suriname	2 (2,2)	4.52 (3.71,5.38)	5 (3,7)	4.32 (3.08,6.03)	0.02 (-0.21,0.26)
Lao People's Democratic Republic	30 (21,41)	8.76 (6.24,12.05)	47 (32,68)	6.08 (4.19,8.83)	-1.24 (-1.35,-1.12)
Romania	814 (714,918)	16.28 (14.27,18.34)	1454 (1242,1687)	24.21 (20.69,28.09)	1.29 (1.06,1.53)
Burkina Faso	34 (25,45)	4.77 (3.52,6.18)	87 (61,118)	5.8 (4.06,7.85)	1.06 (0.9,1.23)
Comoros	3 (2,4)	8.64 (5.99,11.53)	5 (4,7)	6.35 (4.59,8.72)	-1.26 (-1.42,-1.1)
Dominica	1 (1,2)	12.98 (10.89,15.5)	2 (2,3)	13.58 (10.16,17.99)	0.18 (0.1,0.27)
China	11934 (9786,14017)	8.32 (6.82,9.77)	32588 (25555,41417)	8.6 (6.74,10.93)	0.22 (0.06,0.37)
Bosnia and Herzegovina	161 (137,188)	21.98 (18.72,25.61)	219 (156,282)	20.02 (14.21,25.76)	-0.38 (-0.47,-0.29)
Luxembourg	22 (20,24)	23.53 (21.35,25.9)	24 (21,28)	13.69 (11.99,15.48)	-1.65 (-1.82,-1.49)
Denmark	251 (228,274)	19.25 (17.51,21.03)	248 (223,274)	12.86 (11.59,14.22)	-1.33 (-1.48,-1.17)
Sweden	173 (156,192)	7.29 (6.55,8.1)	190 (162,219)	5.63 (4.82,6.5)	-0.58 (-0.79,-0.36)
Costa Rica	32 (29,35)	11.19 (10.11,12.35)	52 (44,61)	5.4 (4.6,6.39)	-2.42 (-2.63,-2.21)
Guinea-Bissau	4 (3,6)	6.87 (4.24,9.77)	9 (6,12)	7.45 (4.83,10.32)	0.75 (0.57,0.93)
Togo	10 (7,13)	5.02 (3.72,6.6)	40 (28,54)	6.38 (4.49,8.68)	1.02 (0.92,1.13)
Saint Kitts and Nevis	1 (1,1)	8.63 (7.82,9.4)	1 (1,2)	9.72 (7.86,11.75)	0.58 (0.36,0.8)
Kazakhstan	352 (321,387)	16.85 (15.35,18.49)	245 (209,282)	7.72 (6.58,8.89)	-3.08 (-3.3,-2.86)
Belize	1 (1,1)	7.03 (6.44,7.61)	4 (4,5)	8.56 (7.33,10.09)	0.71 (0.19,1.25)
Bhutan	5 (3,7)	11.66 (7.62,17.05)	10 (7,14)	10.41 (7.16,14.5)	-0.36 (-0.48,-0.24)
Lithuania	148 (126,173)	18.66 (15.9,21.81)	148 (117,184)	15.3 (12.08,19.04)	-0.83 (-1.03,-0.64)
Qatar	2 (2,3)	14.9 (10.98,19.61)	17 (11,25)	11.33 (7.5,16.36)	-0.92 (-1.44,-0.4)
Iraq	175 (134,223)	13.85 (10.58,17.65)	590 (404,787)	15.18 (10.4,20.26)	0.03 (-0.12,0.19)
Viet Nam	494 (381,641)	7.09 (5.47,9.2)	1805 (1332,2408)	10.33 (7.62,13.78)	1.11 (1.01,1.22)
Timor-Leste	2 (1,3)	4.89 (3.38,6.85)	7 (5,10)	5.27 (3.72,7.31)	0.43 (0.19,0.66)
Trinidad and Tobago	11 (10,12)	8.07 (7.48,8.71)	25 (19,32)	7.11 (5.36,9.16)	-0.52 (-0.66,-0.38)
Rwanda	57 (41,75)	12.27 (8.87,16.07)	77 (52,113)	7.25 (4.95,10.68)	-2.59 (-2.93,-2.25)
Oman	5 (4,7)	5.19 (3.67,7.09)	12 (9,16)	3.99 (2.98,5.21)	-0.69 (-0.86,-0.52)
Slovakia	227 (171,298)	21.93 (16.48,28.75)	264 (190,361)	16.08 (11.57,21.98)	-0.92 (-0.99,-0.85)
Ghana	39 (30,53)	3.87 (2.98,5.22)	155 (109,200)	5.68 (3.99,7.32)	1.88 (1.64,2.13)
Austria	276 (251,302)	14.16 (12.91,15.54)	278 (244,312)	9.42 (8.25,10.54)	-1.13 (-1.29,-0.96)
Syrian Arab Republic	69 (52,92)	7.83 (5.95,10.48)	198 (143,280)	8.38 (6.07,11.86)	-0.1 (-0.26,0.06)
San Marino	2 (1,2)	27.55 (20.48,35.08)	1 (1,2)	12.31 (7.42,18.84)	-1.79 (-2.15,-1.44)
United Kingdom	2299 (2231,2355)	15.48 (15.02,15.85)	2691 (2531,2799)	12.8 (12.03,13.31)	-0.66 (-0.79,-0.53)
Mauritius	16 (15,18)	13.16 (12.16,14.42)	37 (33,40)	10.81 (9.73,11.75)	-0.56 (-1.25,0.14)
Tonga	0 (0,0)	3.01 (2.17,4.22)	0 (0,1)	3.07 (2.15,4.22)	-0.04 (-0.3,0.22)
Ukraine	2221 (1961,2514)	17.82 (15.73,20.16)	1576 (1030,2256)	11.61 (7.59,16.61)	-1.92 (-2.12,-1.72)
Saudi Arabia	44 (33,59)	4.99 (3.67,6.59)	144 (112,185)	4.79 (3.71,6.16)	-0.35 (-0.43,-0.26)
Malaysia	136 (102,167)	9.19 (6.91,11.3)	443 (349,527)	9.03 (7.11,10.75)	-0.25 (-0.5,0)
Serbia	506 (364,723)	24.32 (17.49,34.74)	699 (490,965)	24.93 (17.47,34.39)	-0.06 (-0.25,0.14)
Seychelles	3 (2,4)	30.83 (25.6,36.61)	6 (4,7)	26.88 (21.43,32.91)	0.18 (-0.09,0.45)
Namibia	13 (11,17)	12.43 (9.76,15.74)	29 (21,39)	12.87 (9.47,17.34)	-0.02 (-0.25,0.21)
Kyrgyzstan	51 (43,61)	9.96 (8.26,11.93)	38 (29,49)	4.53 (3.42,5.77)	-2.58 (-2.74,-2.43)
Democratic Republic of the Congo	188 (127,256)	7.12 (4.8,9.69)	387 (258,530)	6.42 (4.27,8.78)	-0.37 (-0.54,-0.21)
Turkmenistan	39 (36,43)	12.08 (11.02,13.09)	39 (30,51)	5.5 (4.18,7.2)	-3.03 (-3.33,-2.73)
Bahamas	4 (3,4)	14.39 (12.97,15.82)	10 (8,12)	13.89 (11.02,17.31)	0.15 (0.02,0.28)
Burundi	40 (26,55)	10.57 (6.8,14.63)	53 (37,76)	6.62 (4.64,9.43)	-1.9 (-2.14,-1.66)
Russian Federation	5805 (5641,5951)	18.39 (17.87,18.86)	5663 (4995,6239)	13.32 (11.75,14.68)	-1.74 (-2,-1.47)
Congo	18 (11,23)	9.89 (6.31,13.13)	34 (25,45)	7.82 (5.79,10.35)	-0.96 (-1.11,-0.81)
New Zealand	96 (85,107)	14.53 (12.88,16.33)	114 (97,131)	7.99 (6.82,9.21)	-1.98 (-2.31,-1.66)
Honduras	19 (15,24)	5.69 (4.6,7.18)	82 (59,106)	7.79 (5.61,10.05)	1.29 (1.14,1.43)
Guatemala	42 (40,45)	7.34 (6.97,7.76)	49 (41,57)	2.66 (2.27,3.14)	-3.37 (-3.59,-3.14)
Côte d'Ivoire	40 (31,51)	6.21 (4.87,8)	101 (70,153)	5.62 (3.9,8.54)	-0.6 (-0.76,-0.43)
Bangladesh	1397 (1075,1792)	18.44 (14.19,23.66)	2834 (2015,3820)	12.13 (8.62,16.35)	-1.44 (-1.56,-1.31)
Myanmar	319 (203,443)	8.15 (5.18,11.32)	429 (301,605)	5.08 (3.56,7.17)	-1.79 (-1.92,-1.65)
Fiji	2 (2,3)	3.59 (2.79,4.64)	5 (3,6)	3.45 (2.47,4.63)	-0.06 (-0.21,0.08)
Tajikistan	35 (26,45)	7.56 (5.65,9.71)	43 (30,60)	4.19 (2.93,5.81)	-2.07 (-2.42,-1.71)
Angola	57 (38,79)	9.12 (6.14,12.71)	143 (109,184)	7.39 (5.66,9.51)	-0.67 (-0.81,-0.53)
Djibouti	2 (1,3)	9.36 (6.41,13.86)	9 (6,12)	8.45 (5.71,11.79)	-0.46 (-0.53,-0.4)
Finland	111 (101,123)	9.39 (8.52,10.37)	151 (133,170)	7.5 (6.62,8.45)	-0.69 (-0.93,-0.44)
Italy	4357 (4054,4644)	28.63 (26.64,30.52)	3500 (3190,3848)	15.41 (14.04,16.94)	-2.02 (-2.1,-1.93)
Tokelau	0 (0,0)	3.48 (2.49,4.9)	0 (0,0)	2.9 (2.07,4.08)	-0.76 (-0.98,-0.55)
Nauru	0 (0,0)	4.76 (3.1,6.43)	0 (0,0)	3.69 (2.42,5.18)	-1.16 (-1.39,-0.92)
Dominican Republic	49 (39,62)	8.07 (6.4,10.2)	148 (106,199)	8.83 (6.37,11.94)	0.48 (0.32,0.63)
Jordan	19 (14,24)	8.66 (6.45,11.29)	69 (48,96)	5.52 (3.83,7.62)	-1.86 (-2.18,-1.54)
Liberia	9 (6,12)	4.54 (3.27,6.54)	17 (12,24)	5.17 (3.54,7.19)	0.62 (0.47,0.78)
Palau	0 (0,0)	3.21 (2.31,4.17)	0 (0,0)	2.36 (1.63,3.24)	-1.32 (-1.46,-1.18)
Mozambique	85 (62,111)	8.71 (6.35,11.33)	154 (113,200)	8.59 (6.31,11.19)	0.29 (0.17,0.41)
Vanuatu	0 (0,0)	2.73 (1.81,3.75)	1 (0,1)	2.21 (1.57,3.01)	-0.94 (-1.05,-0.82)
Israel	83 (74,94)	10.24 (9.16,11.64)	175 (150,202)	8.76 (7.49,10.12)	-0.98 (-1.26,-0.71)
Slovenia	79 (71,90)	18.44 (16.49,20.82)	107 (89,127)	14.58 (12.15,17.36)	-0.8 (-0.99,-0.62)
Chad	18 (14,24)	3.99 (3.01,5.2)	61 (42,83)	6.58 (4.52,8.91)	1.93 (1.77,2.1)
Malta	14 (12,16)	19.02 (16.38,21.93)	16 (14,20)	10.38 (8.68,12.44)	-2.06 (-2.16,-1.96)
Kiribati	0 (0,0)	0.94 (0.72,1.25)	0 (0,0)	0.94 (0.66,1.36)	-0.13 (-0.25,-0.01)
Cameroon	37 (29,48)	4.98 (3.86,6.52)	129 (85,183)	6.31 (4.16,9)	1.05 (0.9,1.2)
Argentina	1115 (1011,1226)	20.03 (18.17,22.04)	1169 (1045,1288)	12.52 (11.2,13.8)	-1.58 (-1.78,-1.38)
Grenada	1 (1,1)	8.27 (7.27,9.45)	1 (1,2)	7.16 (6.09,8.47)	-0.2 (-0.62,0.22)
United States of America	10330 (9926,10620)	19.69 (18.92,20.24)	14738 (13899,15380)	14.7 (13.86,15.34)	-1.35 (-1.47,-1.24)
Cambodia	67 (49,90)	8.98 (6.63,12.14)	183 (127,272)	8.43 (5.85,12.5)	-0.34 (-0.49,-0.2)
Somalia	35 (23,51)	9.72 (6.44,14.09)	71 (44,103)	7.55 (4.63,10.9)	-0.86 (-0.91,-0.81)
Antigua and Barbuda	1 (1,1)	11.02 (9.96,12.04)	2 (2,2)	10.91 (9.66,12.4)	-0.11 (-0.45,0.22)
Tunisia	143 (109,184)	16.43 (12.47,21.15)	418 (284,606)	17.88 (12.17,25.91)	-0.02 (-0.13,0.08)
Guinea	23 (17,30)	4.08 (3.02,5.35)	57 (42,75)	6.24 (4.56,8.17)	1.93 (1.74,2.12)
Sudan	178 (108,287)	11.95 (7.27,19.29)	326 (208,490)	10.46 (6.69,15.73)	-0.56 (-0.63,-0.49)
Mongolia	12 (9,15)	6.98 (5.17,8.8)	16 (12,22)	4.11 (3,5.61)	-1.98 (-2.19,-1.76)
Central African Republic	19 (12,26)	10.28 (6.32,14.01)	28 (17,40)	7.93 (4.88,11.22)	-0.89 (-0.94,-0.83)
Paraguay	26 (20,33)	7.12 (5.53,8.99)	101 (72,138)	10.22 (7.23,13.96)	1.27 (1.19,1.35)
Singapore	64 (57,72)	17.68 (15.6,19.87)	130 (111,151)	8.55 (7.33,9.96)	-2.93 (-3.31,-2.55)
Brazil	2177 (2085,2280)	14.73 (14.11,15.43)	5920 (5521,6276)	13.67 (12.75,14.49)	-0.23 (-0.32,-0.14)
Kuwait	11 (10,13)	12 (10.41,13.81)	19 (15,23)	4 (3.15,4.97)	-2.58 (-3.26,-1.91)
Sierra Leone	16 (12,21)	4.9 (3.68,6.31)	33 (24,46)	5.5 (3.96,7.69)	0.81 (0.62,1)
Solomon Islands	1 (1,1)	3.57 (2.23,5.23)	2 (1,2)	3.17 (2.19,4.48)	-0.35 (-0.44,-0.27)
Egypt	243 (201,323)	5.44 (4.5,7.22)	758 (576,990)	6.85 (5.21,8.95)	1.05 (0.85,1.26)
Uzbekistan	202 (175,231)	10.35 (8.94,11.81)	159 (128,198)	3.43 (2.75,4.26)	-3.33 (-4.06,-2.59)
Australia	312 (282,348)	9.51 (8.58,10.6)	386 (337,434)	5.22 (4.55,5.85)	-1.98 (-2.09,-1.87)
Republic of Moldova	137 (127,149)	17.79 (16.39,19.33)	187 (165,214)	17.76 (15.6,20.27)	-0.03 (-0.45,0.4)
Botswana	12 (8,15)	12.59 (9.08,16.09)	22 (15,33)	9.01 (6.33,13.63)	-1.45 (-1.76,-1.14)
Afghanistan	184 (103,273)	15.13 (8.5,22.44)	164 (96,229)	13.36 (7.81,18.65)	-0.29 (-0.39,-0.19)
Switzerland	274 (249,302)	16.21 (14.72,17.89)	260 (227,296)	8.89 (7.73,10.1)	-1.65 (-1.78,-1.52)
Norway	102 (94,111)	9.42 (8.7,10.22)	120 (106,134)	7.38 (6.56,8.25)	-0.99 (-1.24,-0.74)
Monaco	7 (5,9)	63.31 (44.9,85.05)	7 (5,10)	45.71 (33.98,61.77)	-1.08 (-1.2,-0.96)
El Salvador	24 (20,29)	4.93 (4.13,5.83)	45 (35,58)	4.41 (3.4,5.65)	-0.75 (-0.95,-0.55)
Cabo Verde	3 (3,4)	8.51 (6.57,10.85)	7 (4,9)	8.96 (5.82,11.88)	-0.24 (-0.73,0.25)
Mali	33 (27,40)	4.92 (4.06,6)	67 (50,92)	4.62 (3.45,6.35)	0.11 (-0.05,0.27)
Lesotho	14 (11,19)	10.34 (7.66,13.61)	28 (19,39)	15.48 (10.54,21.36)	1.83 (1.57,2.1)
Ecuador	45 (42,50)	5.27 (4.85,5.79)	93 (72,120)	3.37 (2.58,4.33)	-1.46 (-1.75,-1.16)
Belarus	441 (377,519)	19.04 (16.27,22.41)	508 (383,660)	17.67 (13.32,22.95)	-1.38 (-1.77,-0.98)
Croatia	313 (280,348)	28.08 (25.12,31.24)	277 (230,325)	18.6 (15.42,21.79)	-1.35 (-1.48,-1.22)
Czechia	358 (314,411)	15.14 (13.25,17.37)	414 (332,511)	11.84 (9.5,14.62)	-0.55 (-0.7,-0.39)
Netherlands	580 (527,640)	17.52 (15.93,19.34)	645 (576,715)	11.02 (9.84,12.22)	-1.6 (-1.68,-1.52)
Marshall Islands	0 (0,0)	3.86 (2.68,5.4)	0 (0,0)	3.26 (2.11,4.78)	-0.6 (-0.69,-0.5)
Eritrea	17 (12,23)	9.44 (6.64,12.88)	31 (22,42)	7 (5.07,9.46)	-1.22 (-1.32,-1.12)
Turkey	1180 (847,1642)	19.75 (14.17,27.48)	2672 (2063,3447)	16.17 (12.49,20.86)	-0.85 (-1.02,-0.67)
Maldives	1 (1,1)	5.99 (4.36,7.58)	2 (1,2)	3.44 (2.54,4.44)	-1.98 (-2.11,-1.86)
France	4937 (4441,5487)	35.47 (31.91,39.43)	4792 (4142,5543)	21.68 (18.73,25.07)	-1.17 (-1.59,-0.76)
Taiwan (Province of China)	280 (257,307)	10.11 (9.28,11.08)	586 (513,659)	7.78 (6.81,8.76)	-1.35 (-1.64,-1.05)
Micronesia (Federated States of)	0 (0,0)	3.99 (2.99,5.41)	0 (0,1)	3.16 (2.24,4.49)	-1.06 (-1.17,-0.96)
Bolivia (Plurinational State of)	41 (29,53)	7.74 (5.51,10.12)	88 (61,125)	5.71 (3.93,8.1)	-0.95 (-1.04,-0.85)
Venezuela (Bolivarian Republic of)	234 (219,248)	14.93 (13.96,15.84)	643 (487,839)	12.29 (9.31,16.03)	-1.23 (-1.44,-1.02)
Iran (Islamic Republic of)	671 (565,764)	14.56 (12.26,16.58)	1901 (1692,2144)	14.63 (13.03,16.5)	0.02 (-0.08,0.11)
Morocco	247 (188,315)	10.55 (8.03,13.42)	715 (493,957)	11.91 (8.21,15.92)	0.49 (0.27,0.71)
United Arab Emirates	5 (3,8)	9.56 (5.71,13.56)	35 (26,47)	4.93 (3.59,6.56)	-1.53 (-1.97,-1.09)
Northern Mariana Islands	0 (0,0)	6.1 (4.63,7.96)	0 (0,0)	3.81 (3.01,4.71)	-2.41 (-2.87,-1.95)

## Sheet: Table S4
Death of LC among MAOP in 204 countries in 1990 and 2021, and its temporal trends from 1990 to 2021
Location	1990		2021		1990-2021
	counts	rate	counts	rate	EAPC
	(95%UI)	pre 100000 (95%UI)	(95%UI)	pre 100000 (95%UI)	(95%CI)
Guyana	4 (3,4)	5.87 (5.06,6.92)	5 (4,7)	4.88 (3.6,6.43)	-0.08 (-0.3,0.15)
Andorra	1 (0,1)	6.51 (4.46,9.74)	1 (1,1)	3.21 (2.03,4.77)	-2.15 (-2.4,-1.89)
North Macedonia	62 (51,76)	18.76 (15.42,22.97)	92 (70,119)	15.54 (11.84,20.11)	-0.71 (-0.93,-0.49)
Greece	376 (351,398)	14.08 (13.12,14.9)	352 (316,382)	9.57 (8.6,10.39)	-1.07 (-1.19,-0.96)
Nepal	207 (144,287)	13.47 (9.36,18.64)	409 (300,573)	10.33 (7.58,14.49)	-0.81 (-1.08,-0.54)
Mauritania	7 (6,9)	4.37 (3.36,5.5)	17 (12,23)	4.67 (3.29,6.54)	0.39 (0.19,0.59)
Nigeria	467 (329,631)	6.42 (4.51,8.67)	728 (514,981)	4.85 (3.43,6.54)	-0.84 (-1.05,-0.63)
Niger	18 (13,25)	4.19 (2.99,5.62)	61 (41,87)	4.38 (2.95,6.22)	0.58 (0.39,0.77)
Hungary	463 (418,511)	17.96 (16.21,19.84)	414 (345,493)	13 (10.85,15.49)	-1.18 (-1.35,-1.01)
Algeria	171 (130,226)	8.18 (6.21,10.81)	320 (236,426)	5.26 (3.89,7.01)	-1.47 (-1.58,-1.36)
Germany	1471 (1361,1603)	7.01 (6.49,7.64)	1458 (1310,1623)	4.63 (4.16,5.15)	-1.3 (-1.39,-1.2)
Equatorial Guinea	3 (2,4)	8.96 (5.65,12.81)	4 (3,6)	5.57 (3.35,7.93)	-1.63 (-1.95,-1.3)
Haiti	72 (48,96)	13.33 (8.95,17.73)	125 (81,175)	10.55 (6.83,14.76)	-0.62 (-0.67,-0.56)
Niue	0 (0,0)	2.88 (2.12,3.71)	0 (0,0)	2.4 (1.79,3.07)	-0.61 (-0.8,-0.42)
Ethiopia	240 (138,344)	7.46 (4.31,10.71)	290 (207,389)	4.24 (3.03,5.68)	-2.06 (-2.21,-1.92)
Mexico	689 (666,709)	9.92 (9.59,10.19)	857 (732,989)	3.98 (3.4,4.59)	-3.29 (-3.45,-3.13)
Eswatini	6 (4,8)	13.2 (8.4,18.04)	11 (6,15)	11.6 (7.07,17.09)	-0.15 (-0.56,0.26)
Philippines	200 (167,249)	4.19 (3.49,5.21)	550 (446,659)	3.94 (3.2,4.73)	-0.26 (-0.38,-0.14)
Panama	21 (19,22)	8.47 (7.84,9.02)	29 (23,35)	3.92 (3.06,4.77)	-2.75 (-2.95,-2.55)
South Africa	268 (212,381)	7.95 (6.27,11.3)	571 (507,639)	7.24 (6.43,8.1)	-0.6 (-0.97,-0.22)
Jamaica	19 (16,21)	6.32 (5.59,7.06)	35 (25,46)	6.58 (4.76,8.71)	0.26 (-0.13,0.65)
Azerbaijan	113 (98,132)	12.99 (11.23,15.11)	152 (113,214)	7.92 (5.88,11.17)	-1.7 (-1.96,-1.45)
Armenia	90 (86,94)	18.54 (17.58,19.36)	66 (59,74)	8.38 (7.48,9.41)	-2.83 (-3.16,-2.51)
India	10190 (8242,12224)	13.29 (10.75,15.94)	22399 (19522,25874)	11.14 (9.71,12.87)	-0.69 (-0.84,-0.54)
Libya	46 (34,61)	14.81 (11.06,19.7)	113 (83,151)	13.54 (9.92,18.01)	-0.08 (-0.26,0.11)
Saint Lucia	2 (2,2)	12 (11.2,12.9)	4 (3,5)	10.01 (8.14,12.09)	-0.72 (-0.93,-0.51)
Tuvalu	0 (0,0)	3.05 (2.32,3.88)	0 (0,0)	2.6 (2.04,3.31)	-0.76 (-0.94,-0.57)
Peru	113 (90,138)	5.71 (4.56,7)	165 (115,227)	2.94 (2.05,4.06)	-2.48 (-2.81,-2.15)
Yemen	97 (62,140)	12.15 (7.73,17.43)	244 (152,352)	10.83 (6.76,15.66)	-0.48 (-0.53,-0.42)
Sri Lanka	74 (60,94)	4.17 (3.36,5.28)	216 (128,323)	4.49 (2.65,6.72)	1.25 (0.84,1.67)
United States Virgin Islands	1 (1,1)	7.91 (6.25,10.24)	2 (1,2)	5.18 (3.65,7.1)	-1.43 (-1.65,-1.21)
Malawi	17 (13,22)	2.66 (2.05,3.57)	30 (23,41)	2.59 (1.99,3.49)	-0.35 (-0.55,-0.14)
Japan	910 (864,939)	3.07 (2.92,3.17)	1069 (944,1141)	2.05 (1.81,2.19)	-1.56 (-1.69,-1.43)
Uganda	108 (82,138)	10.36 (7.81,13.17)	184 (132,259)	7.77 (5.59,10.91)	-1.55 (-1.79,-1.3)
Papua New Guinea	7 (4,9)	2.22 (1.43,3.17)	17 (11,24)	2.02 (1.4,2.89)	-0.47 (-0.59,-0.35)
Montenegro	25 (20,32)	22.95 (18.09,29.01)	39 (30,51)	22.56 (17.47,29.4)	-0.2 (-0.44,0.04)
Cook Islands	0 (0,0)	2.56 (2.01,3.12)	0 (0,0)	1.69 (1.31,2.29)	-1.44 (-1.87,-1.02)
Bahrain	4 (3,5)	13.08 (10.56,16.39)	8 (6,12)	4.85 (3.54,7.24)	-4.36 (-4.78,-3.94)
American Samoa	0 (0,0)	4.67 (3.58,5.84)	0 (0,0)	2.35 (1.87,2.99)	-2.87 (-3.21,-2.53)
Portugal	390 (348,435)	15.99 (14.27,17.84)	312 (274,357)	8.02 (7.04,9.19)	-2.38 (-2.47,-2.3)
Brunei Darussalam	2 (1,2)	10.41 (8.08,13.14)	2 (2,3)	3.37 (2.6,4.31)	-3.79 (-3.98,-3.61)
Madagascar	61 (45,79)	7.25 (5.31,9.32)	84 (60,113)	4.55 (3.25,6.14)	-1.58 (-1.71,-1.45)
Sao Tome and Principe	0 (0,0)	3.39 (2.56,4.36)	1 (1,1)	3.75 (2.94,4.76)	0.5 (0.3,0.69)
Republic of Korea	537 (376,679)	10.78 (7.55,13.64)	479 (353,616)	2.86 (2.11,3.68)	-5.18 (-5.5,-4.85)
Georgia	197 (179,215)	17.71 (16.16,19.36)	162 (140,184)	15.44 (13.35,17.56)	-0.02 (-0.31,0.29)
Estonia	40 (35,45)	11.04 (9.66,12.47)	26 (21,31)	5.99 (4.87,7.2)	-2.55 (-2.87,-2.22)
Thailand	533 (433,637)	8.97 (7.3,10.74)	1102 (808,1443)	5.67 (4.16,7.43)	-1.89 (-2.03,-1.75)
Belgium	343 (317,372)	13.09 (12.1,14.2)	200 (176,223)	5.29 (4.66,5.91)	-2.81 (-2.94,-2.67)
Latvia	83 (75,92)	13.26 (12.03,14.75)	53 (44,63)	8.09 (6.76,9.57)	-1.7 (-1.88,-1.53)
Nicaragua	15 (12,18)	5.94 (4.78,7.22)	31 (24,40)	3.75 (2.93,4.86)	-1.59 (-1.82,-1.36)
Pakistan	2184 (1742,2757)	23.94 (19.1,30.23)	4050 (2933,5422)	20.43 (14.79,27.35)	-0.83 (-1.06,-0.6)
Bermuda	1 (1,1)	11.88 (10.87,13.04)	2 (1,2)	7.34 (6.09,9.1)	-1.25 (-1.45,-1.04)
Lebanon	52 (37,69)	13.59 (9.63,18.1)	97 (78,120)	9.88 (7.99,12.27)	-0.55 (-0.79,-0.31)
Spain	1830 (1604,2039)	19.14 (16.77,21.32)	1299 (1140,1478)	8.4 (7.37,9.55)	-2.8 (-2.89,-2.71)
Iceland	2 (2,2)	4.15 (3.71,4.56)	2 (2,2)	1.91 (1.65,2.16)	-2.73 (-2.9,-2.56)
Senegal	26 (20,32)	4.85 (3.78,6)	71 (50,93)	5.48 (3.88,7.24)	0.77 (0.57,0.97)
Kenya	71 (51,97)	5.34 (3.84,7.27)	221 (162,282)	5.91 (4.34,7.53)	0.45 (0.26,0.65)
United Republic of Tanzania	157 (113,212)	8.69 (6.25,11.73)	232 (164,342)	5.64 (3.98,8.3)	-1.67 (-1.76,-1.57)
Canada	429 (395,463)	7.86 (7.24,8.48)	408 (364,452)	3.32 (2.97,3.69)	-2.76 (-2.87,-2.65)
Indonesia	790 (576,963)	4.89 (3.57,5.96)	1941 (1342,2541)	4.63 (3.2,6.07)	-0.2 (-0.3,-0.1)
Barbados	4 (3,4)	7.89 (7.16,8.72)	7 (6,9)	7.83 (6.21,9.77)	-0.24 (-0.46,-0.01)
Albania	53 (42,66)	15.31 (12.06,19.13)	78 (53,113)	9.95 (6.74,14.31)	-1.16 (-1.38,-0.94)
Palestine	10 (7,13)	6.9 (5.12,9.11)	17 (14,22)	4.06 (3.3,5.02)	-1.93 (-2.2,-1.65)
Uruguay	161 (149,176)	23.92 (22.08,26.04)	118 (106,132)	13.07 (11.73,14.64)	-1.99 (-2.11,-1.87)
Saint Vincent and the Grenadines	1 (1,2)	11.93 (10.73,13.15)	3 (3,4)	12.61 (10.99,14.56)	0.09 (-0.1,0.28)
Gabon	9 (7,12)	9.59 (6.98,12.62)	13 (9,18)	7.39 (5.24,10.06)	-0.85 (-0.88,-0.81)
Ireland	63 (57,70)	9.29 (8.41,10.22)	46 (40,52)	3.48 (3.02,3.93)	-2.98 (-3.16,-2.8)
Colombia	344 (314,376)	11.95 (10.89,13.05)	442 (360,539)	4.62 (3.77,5.64)	-3.74 (-3.93,-3.54)
Greenland	1 (0,1)	10.98 (8.9,13.54)	1 (1,1)	5.34 (4.2,6.99)	-1.91 (-2.12,-1.71)
South Sudan	40 (28,55)	9.74 (6.79,13.18)	43 (28,62)	6.87 (4.48,9.95)	-1.39 (-1.56,-1.23)
Benin	15 (12,19)	4.78 (3.79,5.99)	40 (29,52)	4.81 (3.53,6.34)	0.33 (0.21,0.46)
Zambia	44 (33,56)	9.62 (7.19,12.22)	98 (53,211)	9.05 (4.88,19.52)	-0.46 (-0.61,-0.31)
Democratic People's Republic of Korea	117 (84,154)	4.39 (3.15,5.78)	220 (163,284)	3.9 (2.9,5.03)	-0.19 (-0.33,-0.05)
Gambia	1 (1,2)	2.31 (1.76,3.03)	3 (2,4)	2.13 (1.56,2.77)	-0.3 (-0.43,-0.17)
Poland	1395 (1336,1453)	18.11 (17.33,18.86)	1603 (1441,1762)	13.23 (11.89,14.54)	-1.33 (-1.49,-1.16)
Cuba	370 (329,419)	21.82 (19.44,24.7)	822 (689,1009)	24.06 (20.16,29.54)	0.43 (0.29,0.58)
Chile	121 (109,134)	7.18 (6.47,7.99)	134 (117,150)	3 (2.62,3.36)	-2.72 (-2.86,-2.58)
Puerto Rico	72 (65,79)	11.88 (10.68,13.04)	53 (43,65)	4.58 (3.71,5.55)	-2.92 (-3.19,-2.65)
Samoa	0 (0,0)	1.3 (1.03,1.67)	0 (0,0)	1.1 (0.88,1.45)	-0.69 (-0.77,-0.61)
Zimbabwe	66 (50,83)	9.89 (7.59,12.46)	106 (83,137)	9.59 (7.48,12.35)	-0.08 (-0.3,0.14)
Cyprus	10 (8,13)	7.26 (5.85,9.07)	14 (11,17)	3.93 (3.13,4.98)	-2.07 (-2.16,-1.98)
Guam	0 (0,0)	2.28 (1.85,2.67)	0 (0,0)	1.08 (0.91,1.27)	-2.55 (-2.88,-2.21)
Bulgaria	286 (245,333)	12.65 (10.83,14.73)	363 (290,446)	15.27 (12.22,18.77)	1.04 (0.81,1.27)
Suriname	2 (1,2)	4.17 (3.41,4.95)	4 (3,6)	3.71 (2.62,5.13)	-0.18 (-0.42,0.07)
Lao People's Democratic Republic	29 (21,40)	8.5 (6.1,11.54)	41 (28,59)	5.33 (3.65,7.64)	-1.57 (-1.64,-1.5)
Romania	654 (576,732)	13.07 (11.52,14.62)	862 (742,998)	14.35 (12.35,16.62)	0.11 (-0.1,0.33)
Burkina Faso	33 (25,43)	4.63 (3.46,5.97)	83 (59,113)	5.55 (3.95,7.53)	1.01 (0.85,1.17)
Comoros	3 (2,4)	8.31 (5.78,11.16)	5 (4,7)	5.94 (4.33,8.13)	-1.33 (-1.48,-1.18)
Dominica	1 (1,1)	11.88 (9.93,14.26)	2 (1,2)	11.44 (8.58,14.84)	-0.11 (-0.19,-0.04)
China	10308 (8452,12072)	7.18 (5.89,8.41)	17322 (13694,21817)	4.57 (3.61,5.76)	-1.51 (-1.62,-1.39)
Bosnia and Herzegovina	131 (111,151)	17.8 (15.18,20.62)	146 (104,188)	13.35 (9.47,17.16)	-1.12 (-1.23,-1.01)
Luxembourg	12 (11,13)	12.36 (11.39,13.43)	9 (8,10)	4.87 (4.33,5.42)	-2.91 (-3.11,-2.71)
Denmark	130 (120,141)	9.95 (9.17,10.8)	97 (86,107)	5.02 (4.49,5.56)	-2.52 (-2.72,-2.32)
Sweden	70 (63,76)	2.94 (2.66,3.2)	61 (52,70)	1.81 (1.54,2.07)	-1.52 (-1.81,-1.23)
Costa Rica	25 (23,28)	8.85 (7.95,9.75)	35 (30,41)	3.69 (3.17,4.33)	-2.84 (-3.06,-2.61)
Guinea-Bissau	4 (3,6)	6.81 (4.35,9.55)	8 (5,11)	7.08 (4.58,9.6)	0.62 (0.45,0.8)
Togo	9 (7,12)	4.79 (3.53,6.24)	36 (25,49)	5.72 (4.05,7.8)	0.84 (0.72,0.95)
Saint Kitts and Nevis	1 (0,1)	8.29 (7.54,9.01)	1 (1,1)	7.38 (6.01,8.84)	-0.31 (-0.52,-0.1)
Kazakhstan	302 (275,330)	14.42 (13.16,15.78)	176 (151,203)	5.55 (4.77,6.4)	-3.69 (-4.02,-3.36)
Belize	1 (1,1)	6.26 (5.75,6.76)	3 (3,4)	6.96 (5.96,8.12)	0.35 (-0.23,0.94)
Bhutan	4 (3,6)	11.15 (7.34,16.35)	9 (6,13)	9.15 (6.34,12.65)	-0.61 (-0.69,-0.54)
Lithuania	114 (98,132)	14.33 (12.35,16.69)	97 (77,119)	10 (7.91,12.34)	-1.24 (-1.43,-1.04)
Qatar	2 (1,2)	10.45 (7.79,13.87)	6 (4,9)	4.22 (2.85,6.03)	-3.14 (-3.74,-2.53)
Iraq	146 (112,186)	11.61 (8.9,14.72)	362 (254,482)	9.32 (6.53,12.4)	-1.03 (-1.15,-0.92)
Viet Nam	418 (329,532)	6 (4.72,7.62)	1076 (801,1406)	6.16 (4.59,8.05)	-0.05 (-0.23,0.13)
Timor-Leste	2 (1,3)	4.58 (3.18,6.41)	7 (5,9)	4.66 (3.32,6.45)	0.18 (-0.05,0.41)
Trinidad and Tobago	10 (9,11)	7.2 (6.71,7.72)	19 (15,25)	5.53 (4.22,7.07)	-1.08 (-1.23,-0.92)
Rwanda	56 (41,74)	12.05 (8.8,15.92)	70 (47,103)	6.62 (4.48,9.76)	-2.86 (-3.2,-2.51)
Oman	4 (3,5)	3.99 (2.82,5.47)	6 (5,8)	1.93 (1.49,2.51)	-2.05 (-2.24,-1.85)
Slovakia	170 (130,220)	16.36 (12.53,21.18)	161 (118,212)	9.79 (7.19,12.95)	-1.7 (-1.76,-1.64)
Ghana	37 (29,50)	3.67 (2.87,4.93)	139 (98,178)	5.08 (3.59,6.54)	1.74 (1.47,2.01)
Austria	171 (159,186)	8.8 (8.17,9.54)	132 (116,147)	4.45 (3.92,4.98)	-1.99 (-2.23,-1.74)
Syrian Arab Republic	58 (45,78)	6.63 (5.05,8.85)	116 (85,163)	4.91 (3.62,6.92)	-1.28 (-1.46,-1.1)
San Marino	1 (1,1)	11.33 (8.51,14.22)	1 (0,1)	4.53 (2.83,6.54)	-2 (-2.38,-1.62)
United Kingdom	954 (923,976)	6.42 (6.21,6.57)	866 (806,904)	4.12 (3.83,4.3)	-1.61 (-1.79,-1.43)
Mauritius	12 (11,13)	9.86 (9.14,10.75)	23 (21,25)	6.94 (6.33,7.51)	-1.04 (-1.77,-0.3)
Tonga	0 (0,0)	2.6 (1.89,3.62)	0 (0,0)	2.54 (1.8,3.43)	-0.15 (-0.44,0.14)
Ukraine	1664 (1475,1859)	13.35 (11.83,14.91)	1068 (706,1509)	7.87 (5.2,11.11)	-2.3 (-2.54,-2.07)
Saudi Arabia	38 (28,49)	4.24 (3.16,5.54)	73 (56,93)	2.42 (1.87,3.1)	-2.13 (-2.28,-1.99)
Malaysia	114 (86,143)	7.74 (5.84,9.66)	292 (232,348)	5.96 (4.74,7.11)	-1.12 (-1.37,-0.86)
Serbia	380 (274,542)	18.28 (13.17,26.04)	396 (276,540)	14.12 (9.83,19.26)	-1.09 (-1.31,-0.87)
Seychelles	2 (2,3)	25.64 (21.45,30.41)	4 (3,5)	18.09 (14.65,22.15)	-0.51 (-0.78,-0.23)
Namibia	13 (10,16)	11.56 (9.05,14.61)	25 (18,33)	11.01 (8.14,14.74)	-0.29 (-0.56,-0.02)
Kyrgyzstan	45 (38,54)	8.79 (7.38,10.51)	30 (22,37)	3.5 (2.63,4.42)	-3.01 (-3.2,-2.82)
Democratic Republic of the Congo	183 (125,246)	6.91 (4.73,9.33)	359 (240,483)	5.94 (3.97,7.99)	-0.52 (-0.64,-0.4)
Turkmenistan	35 (32,38)	10.92 (9.96,11.81)	32 (24,42)	4.49 (3.46,5.88)	-3.36 (-3.71,-3.01)
Bahamas	3 (3,3)	11.98 (10.8,13.22)	8 (6,9)	10.68 (8.58,13.2)	-0.16 (-0.29,-0.04)
Burundi	39 (26,55)	10.46 (6.78,14.58)	51 (35,72)	6.31 (4.42,9.05)	-2.03 (-2.26,-1.8)
Russian Federation	4434 (4305,4547)	14.05 (13.64,14.41)	3398 (3019,3741)	8 (7.1,8.8)	-2.6 (-2.88,-2.32)
Congo	17 (11,22)	9.59 (6.14,12.52)	31 (23,41)	7.08 (5.31,9.4)	-1.17 (-1.29,-1.05)
New Zealand	33 (30,37)	5.02 (4.51,5.55)	30 (26,34)	2.12 (1.81,2.41)	-2.82 (-3.18,-2.45)
Honduras	19 (15,23)	5.58 (4.56,7)	75 (54,96)	7.14 (5.1,9.17)	1.07 (0.92,1.23)
Guatemala	42 (40,44)	7.29 (6.91,7.72)	44 (38,52)	2.42 (2.06,2.83)	-3.61 (-3.84,-3.39)
Côte d'Ivoire	37 (29,48)	5.85 (4.59,7.55)	90 (63,139)	5.04 (3.53,7.73)	-0.73 (-0.93,-0.53)
Bangladesh	1360 (1050,1744)	17.95 (13.86,23.03)	2392 (1711,3252)	10.24 (7.32,13.92)	-1.92 (-2.06,-1.78)
Myanmar	303 (196,417)	7.74 (5.01,10.66)	362 (257,506)	4.29 (3.04,6)	-2.16 (-2.27,-2.06)
Fiji	2 (1,2)	3.16 (2.44,4.06)	4 (3,5)	2.91 (2.1,3.86)	-0.17 (-0.32,-0.02)
Tajikistan	33 (25,42)	7.02 (5.27,8.93)	38 (26,52)	3.67 (2.55,5.06)	-2.21 (-2.64,-1.78)
Angola	55 (37,78)	8.91 (6.02,12.46)	131 (100,170)	6.79 (5.16,8.78)	-0.85 (-0.96,-0.74)
Djibouti	2 (1,3)	8.75 (6.05,12.92)	8 (5,11)	7.56 (5.2,10.54)	-0.6 (-0.69,-0.51)
Finland	47 (42,51)	3.93 (3.55,4.29)	45 (40,50)	2.24 (1.97,2.51)	-1.9 (-2.26,-1.53)
Italy	2288 (2175,2398)	15.03 (14.29,15.75)	1541 (1391,1670)	6.78 (6.12,7.35)	-2.53 (-2.65,-2.41)
Tokelau	0 (0,0)	3.26 (2.33,4.66)	0 (0,0)	2.44 (1.75,3.4)	-1.05 (-1.32,-0.78)
Nauru	0 (0,0)	4.33 (2.84,5.84)	0 (0,0)	3.16 (2.12,4.43)	-1.34 (-1.65,-1.04)
Dominican Republic	46 (37,58)	7.59 (6.05,9.55)	127 (91,170)	7.58 (5.47,10.16)	0.22 (0.06,0.37)
Jordan	14 (11,19)	6.7 (5.06,8.67)	36 (26,50)	2.9 (2.05,3.99)	-3.25 (-3.62,-2.89)
Liberia	9 (6,12)	4.52 (3.29,6.5)	16 (11,21)	4.72 (3.24,6.5)	0.33 (0.19,0.47)
Palau	0 (0,0)	2.7 (1.95,3.5)	0 (0,0)	1.72 (1.22,2.33)	-1.79 (-1.94,-1.64)
Mozambique	83 (61,108)	8.52 (6.29,11.08)	145 (107,190)	8.11 (5.96,10.59)	0.19 (0.05,0.32)
Vanuatu	0 (0,0)	2.54 (1.7,3.47)	1 (0,1)	2.03 (1.45,2.75)	-0.99 (-1.11,-0.86)
Israel	50 (44,55)	6.11 (5.48,6.81)	75 (65,85)	3.73 (3.25,4.26)	-2.23 (-2.49,-1.96)
Slovenia	52 (47,59)	12.12 (10.88,13.6)	46 (38,54)	6.27 (5.24,7.31)	-2.36 (-2.56,-2.16)
Chad	18 (14,24)	3.99 (3.03,5.15)	59 (41,79)	6.39 (4.46,8.56)	1.83 (1.66,2.01)
Malta	7 (6,8)	10.12 (8.82,11.41)	6 (5,7)	4.01 (3.42,4.68)	-3.22 (-3.33,-3.1)
Kiribati	0 (0,0)	0.92 (0.7,1.22)	0 (0,0)	0.88 (0.63,1.25)	-0.26 (-0.39,-0.13)
Cameroon	35 (28,45)	4.77 (3.72,6.11)	117 (77,168)	5.76 (3.8,8.24)	0.92 (0.74,1.1)
Argentina	877 (802,957)	15.76 (14.41,17.2)	802 (723,879)	8.59 (7.75,9.42)	-1.93 (-2.11,-1.75)
Grenada	1 (1,1)	7.71 (6.76,8.81)	1 (1,1)	5.63 (4.77,6.61)	-0.75 (-1.17,-0.33)
United States of America	3689 (3523,3791)	7.03 (6.72,7.23)	4288 (4019,4499)	4.28 (4.01,4.49)	-2.05 (-2.17,-1.93)
Cambodia	63 (48,85)	8.56 (6.42,11.52)	152 (105,225)	6.99 (4.84,10.35)	-0.81 (-0.92,-0.7)
Somalia	34 (23,50)	9.45 (6.3,13.81)	69 (43,99)	7.31 (4.54,10.54)	-0.87 (-0.92,-0.82)
Antigua and Barbuda	1 (1,1)	9.42 (8.52,10.27)	1 (1,2)	7.88 (6.96,8.89)	-0.69 (-1.03,-0.35)
Tunisia	111 (85,142)	12.76 (9.74,16.26)	227 (159,320)	9.71 (6.79,13.71)	-1.15 (-1.29,-1.01)
Guinea	23 (17,29)	4.07 (3.04,5.27)	55 (40,72)	6.02 (4.41,7.88)	1.84 (1.64,2.05)
Sudan	168 (103,271)	11.26 (6.91,18.23)	259 (168,382)	8.32 (5.39,12.27)	-1.07 (-1.1,-1.04)
Mongolia	12 (9,15)	6.81 (5.1,8.56)	14 (10,18)	3.45 (2.52,4.66)	-2.52 (-2.79,-2.24)
Central African Republic	19 (12,26)	10.08 (6.28,13.75)	28 (17,39)	7.7 (4.86,10.91)	-0.91 (-0.96,-0.87)
Paraguay	23 (18,29)	6.25 (4.91,7.93)	78 (55,107)	7.88 (5.53,10.78)	0.88 (0.8,0.97)
Singapore	29 (26,32)	7.95 (7.1,8.8)	33 (29,38)	2.18 (1.88,2.47)	-4.99 (-5.44,-4.54)
Brazil	1892 (1809,1979)	12.8 (12.24,13.39)	4421 (4122,4681)	10.21 (9.52,10.81)	-0.68 (-0.77,-0.6)
Kuwait	6 (5,7)	6.69 (5.89,7.58)	8 (6,10)	1.64 (1.3,2.05)	-3.65 (-4.36,-2.93)
Sierra Leone	16 (12,21)	4.84 (3.63,6.22)	31 (23,44)	5.17 (3.73,7.25)	0.65 (0.47,0.83)
Solomon Islands	1 (0,1)	3.38 (2.12,4.94)	2 (1,2)	2.9 (2.02,4.01)	-0.43 (-0.5,-0.36)
Egypt	215 (180,279)	4.82 (4.02,6.24)	511 (392,659)	4.62 (3.54,5.95)	0.26 (0.03,0.49)
Uzbekistan	179 (157,204)	9.18 (8.01,10.42)	132 (106,162)	2.84 (2.29,3.49)	-3.57 (-4.36,-2.77)
Australia	215 (195,239)	6.56 (5.95,7.28)	217 (190,244)	2.93 (2.56,3.29)	-2.81 (-2.92,-2.7)
Republic of Moldova	114 (105,124)	14.76 (13.6,16.03)	124 (110,142)	11.73 (10.37,13.41)	-0.77 (-1.11,-0.44)
Botswana	11 (8,14)	11.64 (8.41,14.85)	19 (13,28)	7.88 (5.5,11.69)	-1.64 (-1.99,-1.28)
Afghanistan	180 (103,263)	14.82 (8.46,21.66)	155 (91,216)	12.61 (7.4,17.55)	-0.36 (-0.48,-0.24)
Switzerland	119 (110,129)	7.07 (6.51,7.63)	88 (77,98)	3 (2.63,3.34)	-2.43 (-2.65,-2.21)
Norway	43 (40,46)	4 (3.72,4.23)	37 (33,40)	2.25 (2.01,2.45)	-2.29 (-2.59,-1.99)
Monaco	3 (2,4)	27.9 (19.78,37.8)	3 (2,3)	16.98 (13.14,21.84)	-1.68 (-1.79,-1.58)
El Salvador	23 (20,28)	4.74 (4,5.63)	36 (28,46)	3.52 (2.74,4.48)	-1.33 (-1.52,-1.14)
Cabo Verde	3 (3,4)	8.17 (6.49,10.33)	6 (4,7)	7.18 (4.72,9.26)	-0.78 (-1.2,-0.36)
Mali	32 (27,38)	4.78 (3.97,5.74)	63 (47,86)	4.34 (3.24,5.93)	0.03 (-0.13,0.19)
Lesotho	14 (10,18)	9.84 (7.28,12.83)	26 (18,35)	14.44 (9.84,19.66)	1.76 (1.49,2.03)
Ecuador	44 (40,48)	5.11 (4.69,5.61)	77 (60,98)	2.78 (2.18,3.55)	-1.88 (-2.16,-1.6)
Belarus	333 (286,387)	14.41 (12.35,16.73)	283 (216,364)	9.84 (7.52,12.66)	-2.44 (-2.87,-2.01)
Croatia	222 (201,247)	19.98 (18.03,22.18)	160 (135,185)	10.71 (9.05,12.43)	-2.05 (-2.2,-1.91)
Czechia	269 (238,307)	11.37 (10.07,12.95)	219 (176,271)	6.28 (5.03,7.75)	-1.72 (-1.85,-1.58)
Netherlands	231 (214,250)	6.98 (6.46,7.54)	209 (187,230)	3.57 (3.2,3.93)	-2.45 (-2.61,-2.29)
Marshall Islands	0 (0,0)	3.67 (2.58,5.06)	0 (0,0)	2.89 (1.87,4.2)	-0.89 (-0.99,-0.79)
Eritrea	16 (11,22)	8.98 (6.3,12.22)	29 (21,39)	6.56 (4.72,8.87)	-1.24 (-1.33,-1.14)
Turkey	1001 (717,1354)	16.76 (12,22.67)	1447 (1140,1851)	8.76 (6.9,11.21)	-2.37 (-2.54,-2.19)
Maldives	1 (1,1)	5.28 (3.85,6.64)	1 (1,2)	2.2 (1.66,2.81)	-3.01 (-3.13,-2.9)
France	2427 (2216,2662)	17.44 (15.92,19.12)	1509 (1321,1705)	6.82 (5.98,7.71)	-2.86 (-3.28,-2.43)
Morocco	223 (172,280)	9.5 (7.32,11.93)	81 (56,115)	5.23 (3.61,7.46)	-0.22 (-0.37,-0.06)
Venezuela (Bolivarian Republic of)	210 (196,222)	13.4 (12.52,14.2)	216 (193,238)	2.87 (2.56,3.16)	-1.53 (-1.65,-1.41)
Bolivia (Plurinational State of)	41 (29,53)	7.75 (5.55,10.1)	0 (0,0)	2.67 (1.93,3.73)	-2.63 (-3.06,-2.18)
Micronesia (Federated States of)	0 (0,0)	3.81 (2.86,5.15)	20 (15,26)	2.77 (2.03,3.59)	-2.6 (-3.1,-2.09)
Northern Mariana Islands	0 (0,0)	4.29 (3.25,5.5)	1087 (959,1217)	8.37 (7.38,9.37)	-1.73 (-1.96,-1.5)
United Arab Emirates	4 (3,6)	7.69 (4.72,10.9)	0 (0,0)	2.52 (2,3.1)	-0.92 (-0.99,-0.84)
Taiwan (Province of China)	154 (143,167)	5.55 (5.15,6.02)	512 (359,678)	8.53 (5.97,11.28)	-1.22 (-1.3,-1.14)
Iran (Islamic Republic of)	533 (446,610)	11.56 (9.68,13.22)	502 (384,646)	9.59 (7.34,12.34)	-2.71 (-3.02,-2.41)

## Sheet: Table S5
DALY of LC among MAOP in 204 countries in 1990 and 2021, and its temporal trends from 1990 to 2021
Location	1990		2021		1990-2021
	counts	rate	counts	rate	EAPC
	(95%UI)	pre 100000 (95%UI)	(95%UI)	pre 100000 (95%UI)	(95%CI)
Guyana	88 (76,105)	144.06 (123.22,170.48)	139 (100,184)	123.35 (88.85,162.97)	0.04 (-0.18,0.25)
Andorra	16 (11,24)	158.88 (108.1,239.67)	20 (12,30)	75.39 (46.79,113.86)	-2.23 (-2.46,-1.99)
North Macedonia	1559 (1280,1918)	474.01 (389.08,583.14)	2264 (1714,2963)	381.91 (289.09,499.75)	-0.81 (-1.01,-0.6)
Greece	8196 (7673,8687)	306.54 (286.99,324.9)	7125 (6431,7775)	193.86 (174.98,211.53)	-1.35 (-1.46,-1.25)
Nepal	5237 (3575,7261)	340.22 (232.26,471.69)	9668 (7070,13616)	244.28 (178.63,344.02)	-1.03 (-1.31,-0.75)
Mauritania	176 (134,225)	106.05 (80.68,135.43)	388 (265,554)	108.16 (73.73,154.31)	0.22 (0,0.44)
Nigeria	11680 (8129,15928)	160.33 (111.59,218.64)	17339 (12118,23735)	115.58 (80.78,158.22)	-1.05 (-1.25,-0.86)
Niger	465 (328,638)	105.83 (74.59,145.06)	1490 (980,2159)	107.01 (70.37,155.11)	0.47 (0.28,0.67)
Hungary	11829 (10629,13213)	459.26 (412.67,513)	10350 (8538,12324)	325.45 (268.48,387.52)	-1.19 (-1.36,-1.02)
Algeria	3985 (3051,5286)	190.2 (145.62,252.31)	7279 (5394,9747)	119.86 (88.81,160.49)	-1.55 (-1.67,-1.42)
Germany	34985 (32024,38186)	166.73 (152.62,181.99)	31966 (28560,35533)	101.44 (90.63,112.75)	-1.71 (-1.79,-1.64)
Equatorial Guinea	75 (45,109)	233.61 (141.37,340.46)	109 (64,159)	137.62 (80.43,200.77)	-1.91 (-2.26,-1.55)
Haiti	1806 (1194,2429)	334.77 (221.3,450.41)	3063 (1986,4307)	258.47 (167.6,363.44)	-0.7 (-0.79,-0.61)
Niue	0 (0,0)	58.84 (42.47,75.58)	0 (0,0)	51.4 (38.48,65.96)	-0.63 (-0.81,-0.45)
Ethiopia	6171 (3529,8884)	192.07 (109.85,276.49)	6879 (4833,9419)	100.49 (70.61,137.6)	-2.39 (-2.55,-2.23)
Mexico	14745 (14326,15156)	212.07 (206.04,217.98)	18329 (15492,21415)	85.05 (71.89,99.37)	-3.36 (-3.53,-3.19)
Eswatini	156 (98,218)	346.35 (217.85,482.25)	280 (169,417)	309.35 (186.14,460.99)	-0.11 (-0.56,0.35)
Philippines	4823 (4002,6049)	101.02 (83.82,126.7)	13429 (10790,16175)	96.3 (77.38,115.99)	-0.24 (-0.36,-0.11)
Panama	432 (401,461)	178.35 (165.4,190.27)	596 (460,733)	80.15 (61.91,98.58)	-2.85 (-3.05,-2.66)
South Africa	6705 (5271,9613)	198.64 (156.15,284.8)	14638 (12953,16473)	185.57 (164.2,208.82)	-0.49 (-0.88,-0.1)
Jamaica	408 (362,461)	138.48 (123.07,156.35)	773 (561,1034)	146.19 (106.14,195.55)	0.25 (-0.16,0.67)
Azerbaijan	3041 (2636,3517)	348.64 (302.2,403.29)	4030 (2975,5804)	210.37 (155.3,302.98)	-1.83 (-1.99,-1.68)
Armenia	2396 (2275,2504)	492.26 (467.37,514.33)	1604 (1433,1802)	203.9 (182.15,229.11)	-3.19 (-3.44,-2.94)
India	264515 (215404,317636)	345.01 (280.95,414.29)	543682 (472859,627443)	270.43 (235.2,312.09)	-0.92 (-1.1,-0.75)
Libya	1103 (814,1480)	354.57 (261.73,475.82)	2762 (1972,3740)	330.26 (235.77,447.18)	-0.12 (-0.28,0.05)
Saint Lucia	39 (36,42)	268.7 (248.69,289.28)	94 (76,116)	223.82 (180.78,274.77)	-0.66 (-0.85,-0.47)
Tuvalu	1 (1,1)	73.77 (56.02,94.66)	1 (1,1)	58.36 (45.8,74.41)	-0.9 (-1,-0.81)
Peru	2415 (1925,2946)	122.49 (97.61,149.4)	3342 (2301,4650)	59.74 (41.14,83.13)	-2.78 (-3.15,-2.41)
Yemen	2484 (1594,3588)	309.74 (198.79,447.4)	5806 (3619,8441)	258.19 (160.9,375.32)	-0.7 (-0.77,-0.64)
Sri Lanka	1710 (1352,2179)	96.07 (75.97,122.43)	4964 (2866,7501)	103.07 (59.5,155.74)	1.28 (0.85,1.72)
United States Virgin Islands	27 (21,35)	191.08 (149.42,250.89)	36 (25,50)	112.99 (77.79,155.03)	-1.66 (-1.89,-1.44)
Malawi	424 (327,563)	67.4 (51.94,89.44)	766 (582,1053)	65.55 (49.76,90.08)	-0.33 (-0.53,-0.13)
Japan	20066 (19190,20845)	67.76 (64.8,70.39)	18544 (16752,19868)	35.52 (32.09,38.06)	-2.28 (-2.4,-2.16)
Uganda	2687 (2003,3477)	256.93 (191.55,332.44)	4604 (3209,6542)	194.12 (135.3,275.85)	-1.61 (-1.89,-1.34)
Papua New Guinea	159 (101,230)	53.59 (34.29,77.62)	385 (266,565)	46.92 (32.41,68.81)	-0.54 (-0.61,-0.47)
Montenegro	644 (506,817)	591.08 (464.31,749.93)	951 (731,1253)	545.15 (419.18,718.85)	-0.41 (-0.65,-0.18)
Cook Islands	1 (1,1)	55.81 (43.43,67.58)	2 (1,2)	34.71 (27,46.72)	-1.66 (-2.06,-1.25)
Bahrain	89 (72,112)	315.7 (255.08,399.26)	196 (141,298)	120.74 (86.71,183.81)	-4.15 (-4.5,-3.79)
American Samoa	4 (3,5)	106.27 (80.57,135.21)	4 (3,5)	50.73 (39.9,64.59)	-3.05 (-3.38,-2.73)
Portugal	9181 (8289,10196)	376.58 (340.01,418.23)	6724 (5945,7694)	172.83 (152.79,197.77)	-2.63 (-2.71,-2.55)
Brunei Darussalam	36 (28,46)	231.58 (179.6,294.73)	47 (36,61)	78.6 (59.97,101.68)	-3.63 (-3.82,-3.44)
Madagascar	1554 (1130,1985)	183.9 (133.71,234.99)	2212 (1566,3023)	119.79 (84.8,163.68)	-1.41 (-1.55,-1.28)
Sao Tome and Principe	9 (7,11)	79.21 (59.09,102.11)	16 (13,21)	89.11 (68.47,115.12)	0.44 (0.32,0.56)
Republic of Korea	13212 (9070,16943)	265.48 (182.26,340.44)	9920 (7363,12711)	59.32 (44.02,76)	-5.71 (-6.03,-5.38)
Georgia	5109 (4624,5611)	459.92 (416.32,505.17)	3946 (3420,4501)	375.83 (325.78,428.76)	-0.29 (-0.65,0.08)
Estonia	1020 (882,1167)	284.48 (245.96,325.47)	622 (501,758)	142.14 (114.55,173.36)	-2.87 (-3.21,-2.53)
Thailand	12704 (10191,15510)	214.08 (171.73,261.36)	24885 (18251,33138)	128.02 (93.89,170.48)	-2.06 (-2.2,-1.92)
Belgium	7980 (7321,8687)	304.34 (279.22,331.31)	4364 (3881,4879)	115.42 (102.64,129.06)	-3.04 (-3.17,-2.91)
Latvia	2122 (1922,2350)	339.47 (307.33,375.78)	1274 (1065,1510)	193.65 (161.81,229.45)	-2.03 (-2.23,-1.84)
Nicaragua	327 (263,399)	131.67 (105.76,160.68)	685 (528,886)	84.2 (64.92,108.84)	-1.53 (-1.71,-1.35)
Pakistan	51867 (42198,65349)	568.75 (462.72,716.59)	99768 (71451,134384)	503.22 (360.39,677.82)	-0.71 (-0.95,-0.48)
Bermuda	29 (26,32)	270.62 (247.32,299.41)	36 (30,45)	154.94 (127.24,191.97)	-1.53 (-1.73,-1.33)
Lebanon	1254 (854,1714)	330.69 (225.17,452.16)	1972 (1580,2470)	201.17 (161.19,252)	-1.25 (-1.45,-1.05)
Spain	44017 (38489,49857)	460.4 (402.58,521.48)	28316 (24645,32596)	182.97 (159.26,210.64)	-3.15 (-3.25,-3.05)
Iceland	45 (41,50)	94.83 (85.04,105.02)	42 (36,47)	42.66 (37.04,48.45)	-2.8 (-2.99,-2.62)
Senegal	628 (481,781)	118.9 (91.04,147.71)	1704 (1189,2253)	131.95 (92.12,174.49)	0.69 (0.48,0.9)
Kenya	1748 (1255,2367)	131.13 (94.19,177.62)	5604 (4131,7197)	149.81 (110.42,192.38)	0.58 (0.36,0.8)
United Republic of Tanzania	3962 (2830,5442)	219.59 (156.88,301.61)	5782 (3994,8821)	140.27 (96.89,213.99)	-1.75 (-1.85,-1.65)
Canada	10151 (9337,10959)	185.95 (171.04,200.74)	8630 (7702,9580)	70.33 (62.76,78.07)	-3.07 (-3.18,-2.96)
Indonesia	19630 (14445,23933)	121.5 (89.41,148.14)	47412 (32759,62170)	113.21 (78.22,148.45)	-0.24 (-0.29,-0.19)
Barbados	77 (70,85)	163.96 (148.8,181.09)	154 (120,195)	169.07 (131.95,213.89)	0.04 (-0.17,0.25)
Albania	1292 (1000,1625)	372.24 (288.03,468.24)	1786 (1198,2588)	227.1 (152.36,329.16)	-1.38 (-1.61,-1.15)
Palestine	223 (165,299)	153.68 (113.94,206.27)	418 (331,520)	97.21 (76.99,120.75)	-1.72 (-1.96,-1.47)
Uruguay	3940 (3607,4323)	583.93 (534.62,640.71)	2630 (2367,2975)	290.8 (261.74,328.97)	-2.28 (-2.43,-2.13)
Saint Vincent and the Grenadines	32 (28,35)	263.74 (236.02,293.12)	73 (63,85)	287.46 (249.13,334.45)	0.17 (-0.05,0.4)
Gabon	229 (164,304)	233.45 (167.58,310.28)	335 (233,466)	187.4 (130.18,260.67)	-0.68 (-0.7,-0.66)
Ireland	1444 (1295,1608)	212.19 (190.24,236.2)	1002 (870,1146)	76.33 (66.26,87.33)	-3.02 (-3.17,-2.87)
Colombia	7780 (7004,8531)	270.23 (243.29,296.31)	9029 (7166,11256)	94.41 (74.93,117.7)	-4.07 (-4.27,-3.87)
Greenland	16 (13,20)	290.37 (233.57,358.7)	19 (14,24)	136.8 (106.56,179.83)	-2.05 (-2.23,-1.87)
South Sudan	1001 (694,1362)	241.3 (167.42,328.45)	1109 (715,1619)	178.06 (114.82,259.93)	-1.23 (-1.44,-1.02)
Benin	359 (281,456)	112.35 (87.77,142.51)	962 (685,1295)	116.31 (82.77,156.54)	0.4 (0.28,0.52)
Zambia	1118 (836,1433)	242.91 (181.7,311.25)	2533 (1334,5591)	234.54 (123.47,517.58)	-0.41 (-0.56,-0.26)
Democratic People's Republic of Korea	2972 (2098,3946)	111.66 (78.84,148.29)	5387 (3879,6990)	95.59 (68.83,124.02)	-0.48 (-0.61,-0.34)
Gambia	32 (24,43)	58.07 (43.5,77.82)	81 (58,107)	52.09 (37.34,68.92)	-0.49 (-0.65,-0.33)
Poland	35776 (34304,37244)	464.26 (445.17,483.31)	37880 (33943,41745)	312.66 (280.16,344.56)	-1.48 (-1.6,-1.35)
Cuba	8029 (7092,9165)	473.75 (418.47,540.83)	18613 (15187,23123)	544.72 (444.45,676.7)	0.61 (0.47,0.75)
Chile	2882 (2614,3181)	171.35 (155.43,189.16)	2961 (2654,3301)	66.14 (59.27,73.72)	-2.96 (-3.08,-2.84)
Puerto Rico	1548 (1394,1703)	255.04 (229.75,280.72)	1116 (893,1359)	95.58 (76.47,116.42)	-2.98 (-3.26,-2.7)
Samoa	5 (4,6)	31.97 (24.93,41.64)	7 (5,9)	26.68 (20.91,35.52)	-0.72 (-0.8,-0.63)
Zimbabwe	1650 (1236,2119)	248.86 (186.54,319.7)	2752 (2083,3614)	248.56 (188.12,326.4)	0.07 (-0.15,0.28)
Cyprus	220 (177,274)	157.8 (126.55,195.86)	305 (240,391)	87.2 (68.66,111.96)	-1.86 (-1.94,-1.77)
Guam	7 (6,8)	53.62 (43.41,63.13)	9 (8,11)	24.64 (20.79,29.21)	-2.6 (-2.86,-2.34)
Bulgaria	7353 (6255,8578)	324.89 (276.37,378.99)	8719 (7006,10701)	366.83 (294.73,450.22)	0.83 (0.59,1.07)
Suriname	43 (35,52)	99.85 (81.29,119.22)	101 (71,141)	90.04 (63.42,125.88)	-0.2 (-0.43,0.02)
Lao People's Democratic Republic	728 (518,1004)	212.3 (151.04,292.79)	992 (668,1434)	128.32 (86.35,185.43)	-1.68 (-1.78,-1.58)
Romania	17387 (15324,19481)	347.47 (306.24,389.32)	21178 (18155,24560)	352.66 (302.31,408.97)	-0.08 (-0.32,0.15)
Burkina Faso	830 (604,1077)	114.75 (83.57,148.87)	2015 (1410,2773)	134.01 (93.81,184.44)	0.93 (0.76,1.1)
Comoros	69 (47,93)	211.55 (144.89,285.11)	117 (83,163)	144.37 (103.24,201.9)	-1.55 (-1.73,-1.37)
Dominica	25 (21,30)	257.12 (215.74,306.54)	41 (30,54)	269.62 (201.45,355)	0.29 (0.18,0.4)
China	249322 (203234,293566)	173.72 (141.61,204.55)	386575 (301814,490830)	102.01 (79.64,129.52)	-1.74 (-1.86,-1.62)
Bosnia and Herzegovina	3442 (2922,4020)	469.24 (398.27,548)	3461 (2458,4463)	316.02 (224.46,407.5)	-1.53 (-1.68,-1.38)
Luxembourg	275 (252,301)	294.68 (269.96,322.2)	196 (173,218)	110.05 (97.56,122.67)	-3.12 (-3.32,-2.92)
Denmark	2960 (2716,3206)	226.89 (208.22,245.75)	2049 (1854,2257)	106.43 (96.31,117.23)	-2.65 (-2.79,-2.5)
Sweden	1450 (1321,1580)	61.08 (55.66,66.57)	1179 (1013,1364)	35.03 (30.1,40.51)	-1.55 (-1.79,-1.3)
Costa Rica	546 (490,602)	191.85 (172.34,211.66)	741 (633,879)	77.36 (66.1,91.84)	-3.03 (-3.25,-2.81)
Guinea-Bissau	110 (67,157)	172.61 (105.74,246.15)	212 (133,295)	184.48 (115.51,256.89)	0.71 (0.54,0.88)
Togo	234 (172,308)	119.76 (87.96,157.97)	932 (649,1277)	149.12 (103.9,204.35)	0.97 (0.86,1.09)
Saint Kitts and Nevis	12 (10,13)	181.8 (163.91,199.11)	24 (19,29)	185.51 (150.55,225.7)	0.36 (0.11,0.61)
Kazakhstan	8029 (7310,8801)	383.92 (349.56,420.81)	4684 (4001,5426)	147.6 (126.08,170.99)	-3.78 (-4.08,-3.49)
Belize	22 (21,24)	145.38 (133.46,157.35)	83 (71,97)	165.42 (140.87,194.08)	0.53 (-0.02,1.09)
Bhutan	114 (74,167)	287.28 (186.43,421.63)	205 (141,291)	206.27 (141.49,292.64)	-1.09 (-1.2,-0.99)
Lithuania	2921 (2496,3427)	368.59 (315.02,432.48)	2375 (1862,2950)	245.38 (192.36,304.83)	-1.49 (-1.7,-1.28)
Qatar	43 (32,57)	263.5 (196.06,348.43)	171 (112,242)	111.54 (73.09,157.99)	-2.89 (-3.48,-2.3)
Iraq	3523 (2689,4501)	279.13 (213,356.58)	8775 (6068,11554)	225.86 (156.19,297.38)	-1.03 (-1.14,-0.93)
Viet Nam	10086 (7843,13033)	144.66 (112.49,186.94)	26993 (19499,35888)	154.52 (111.62,205.45)	0.15 (0.05,0.24)
Timor-Leste	50 (34,72)	115.69 (78.65,165.43)	152 (107,213)	106.96 (75.46,149.95)	-0.14 (-0.37,0.09)
Trinidad and Tobago	227 (209,245)	165.26 (151.98,178.55)	454 (342,584)	130.25 (98.13,167.72)	-0.92 (-1.07,-0.77)
Rwanda	1463 (1049,1931)	312.69 (224.16,412.72)	1777 (1204,2629)	168.01 (113.89,248.59)	-2.89 (-3.23,-2.55)
Oman	100 (70,137)	99.54 (69.91,136.14)	154 (117,198)	49.17 (37.42,63.42)	-2.06 (-2.25,-1.87)
Slovakia	4380 (3292,5792)	422.18 (317.29,558.29)	4007 (2882,5341)	244.29 (175.72,325.59)	-1.72 (-1.78,-1.66)
Ghana	936 (709,1279)	91.63 (69.45,125.21)	3424 (2380,4452)	125.55 (87.26,163.24)	1.69 (1.42,1.96)
Austria	3983 (3646,4367)	204.69 (187.39,224.43)	2857 (2524,3187)	96.69 (85.42,107.84)	-2.22 (-2.42,-2.03)
Syrian Arab Republic	1383 (1041,1837)	156.91 (118.11,208.34)	2763 (2006,3962)	116.95 (84.9,167.7)	-1.32 (-1.51,-1.13)
San Marino	15 (11,19)	254.55 (189.46,323.93)	11 (7,17)	96.16 (58.68,142.72)	-2.31 (-2.63,-1.99)
United Kingdom	21378 (20745,21992)	143.93 (139.67,148.07)	18019 (17047,18887)	85.68 (81.06,89.81)	-1.81 (-1.96,-1.66)
Mauritius	295 (272,322)	242.14 (223.9,264.65)	554 (501,601)	163.65 (148.02,177.68)	-1.05 (-1.79,-0.29)
Tonga	5 (4,8)	57.56 (41.61,80.47)	7 (5,10)	52.43 (37.09,72.1)	-0.38 (-0.63,-0.12)
Ukraine	44706 (39292,50324)	358.59 (315.17,403.66)	27946 (18221,39911)	205.81 (134.2,293.93)	-2.44 (-2.68,-2.19)
Saudi Arabia	912 (667,1189)	102.36 (74.84,133.42)	1926 (1472,2497)	63.96 (48.9,82.94)	-1.81 (-1.94,-1.67)
Malaysia	2665 (2030,3248)	180.6 (137.53,220.05)	6742 (5305,8007)	137.52 (108.2,163.32)	-1.1 (-1.36,-0.85)
Serbia	9845 (7053,14090)	473.39 (339.13,677.5)	9367 (6502,12894)	333.9 (231.77,459.66)	-1.39 (-1.6,-1.19)
Seychelles	57 (47,68)	590.7 (491.21,706.11)	89 (72,111)	430.6 (344.91,533.33)	-0.38 (-0.65,-0.11)
Namibia	322 (249,414)	296.67 (229.63,381.17)	636 (459,867)	281.38 (202.94,383.62)	-0.3 (-0.57,-0.03)
Kyrgyzstan	1213 (1000,1467)	235.58 (194.14,284.87)	790 (590,1002)	93.46 (69.71,118.51)	-3.02 (-3.18,-2.86)
Democratic Republic of the Congo	4683 (3089,6449)	177.32 (116.98,244.19)	9341 (6104,12740)	154.66 (101.07,210.93)	-0.43 (-0.59,-0.28)
Turkmenistan	933 (845,1012)	287.32 (260.33,311.53)	840 (644,1105)	118.65 (91.03,156.08)	-3.33 (-3.61,-3.05)
Bahamas	73 (65,81)	297.11 (266.69,328.09)	187 (149,232)	259.72 (206.61,323.06)	-0.22 (-0.35,-0.08)
Burundi	990 (639,1375)	263.08 (169.77,365.37)	1298 (898,1887)	162.16 (112.13,235.77)	-1.94 (-2.18,-1.7)
Russian Federation	120160 (116694,123370)	380.7 (369.72,390.87)	86471 (76629,95366)	203.44 (180.28,224.36)	-2.79 (-3.07,-2.52)
Congo	436 (274,586)	244.98 (153.97,329.32)	785 (575,1043)	180.61 (132.29,240.03)	-1.21 (-1.36,-1.06)
New Zealand	768 (689,855)	116.76 (104.73,130.02)	644 (563,734)	45.18 (39.49,51.46)	-3.05 (-3.38,-2.71)
Honduras	420 (335,532)	126.02 (100.45,159.55)	1674 (1195,2177)	159.15 (113.62,206.99)	1.04 (0.89,1.18)
Guatemala	946 (895,1001)	164.49 (155.61,174.13)	939 (791,1110)	51.27 (43.21,60.65)	-3.85 (-4.08,-3.63)
Côte d'Ivoire	987 (761,1304)	153.99 (118.66,203.4)	2326 (1592,3686)	129.74 (88.78,205.58)	-0.83 (-1.01,-0.64)
Bangladesh	33518 (25593,42770)	442.5 (337.87,564.64)	56299 (39883,76763)	240.94 (170.69,328.52)	-2.02 (-2.15,-1.89)
Myanmar	7530 (4754,10489)	192.35 (121.45,267.94)	8531 (5933,12108)	101.05 (70.27,143.43)	-2.34 (-2.46,-2.22)
Fiji	42 (32,55)	74.92 (57.37,98.24)	92 (67,125)	67.63 (48.94,91.11)	-0.22 (-0.38,-0.07)
Tajikistan	847 (633,1085)	180.78 (135.14,231.76)	991 (684,1377)	96.53 (66.58,134.06)	-2.17 (-2.48,-1.85)
Angola	1461 (970,2074)	234.51 (155.71,333.03)	3404 (2553,4476)	176.05 (132.05,231.47)	-0.91 (-1.04,-0.79)
Djibouti	50 (34,76)	233.14 (159,354.02)	205 (140,286)	197.59 (134.65,276.01)	-0.66 (-0.77,-0.55)
Finland	1106 (1004,1209)	93.17 (84.55,101.84)	997 (893,1118)	49.56 (44.39,55.55)	-2.03 (-2.33,-1.72)
Italy	53256 (50870,55676)	349.93 (334.25,365.83)	30432 (28004,32830)	133.96 (123.28,144.52)	-3.08 (-3.21,-2.94)
Tokelau	0 (0,0)	69.65 (49.54,99.41)	0 (0,0)	48.32 (34.54,68.32)	-1.37 (-1.56,-1.18)
Nauru	1 (0,1)	102.81 (65.83,139.71)	1 (0,1)	74.94 (48.91,106.32)	-1.29 (-1.58,-1)
Dominican Republic	1058 (840,1325)	173.1 (137.32,216.68)	2854 (1997,3870)	170.77 (119.48,231.62)	0.21 (0.09,0.33)
Jordan	360 (271,466)	167.4 (125.92,216.86)	890 (628,1244)	70.82 (49.98,98.93)	-3.42 (-3.8,-3.04)
Liberia	202 (144,298)	106.93 (76.42,157.94)	383 (258,533)	116.06 (78.25,161.57)	0.46 (0.29,0.64)
Palau	1 (1,1)	60.49 (42.86,78.91)	2 (1,2)	41.29 (29.13,56.35)	-1.45 (-1.56,-1.35)
Mozambique	2118 (1515,2774)	216.72 (155.03,283.85)	3763 (2740,4984)	210.33 (153.17,278.55)	0.3 (0.15,0.45)
Vanuatu	6 (4,8)	59.43 (39,82.53)	13 (9,18)	46.55 (32.56,64.11)	-1.01 (-1.11,-0.9)
Israel	1101 (982,1241)	135.79 (121.21,153.13)	1605 (1383,1847)	80.32 (69.21,92.43)	-2.23 (-2.49,-1.97)
Slovenia	1325 (1187,1481)	307.72 (275.69,343.97)	1063 (884,1260)	145.25 (120.68,172.07)	-2.67 (-2.88,-2.45)
Chad	436 (329,569)	94.14 (70.94,122.7)	1462 (1009,1984)	157.44 (108.72,213.72)	1.98 (1.79,2.16)
Malta	172 (148,197)	237.46 (204.59,271.34)	140 (117,168)	88.86 (74.05,106.71)	-3.25 (-3.34,-3.16)
Kiribati	1 (1,2)	22.34 (16.81,29.82)	3 (2,4)	21.8 (15.23,31.72)	-0.16 (-0.26,-0.06)
Cameroon	886 (682,1154)	119.71 (92.08,155.9)	2945 (1914,4248)	144.69 (94.04,208.68)	0.9 (0.73,1.07)
Argentina	21770 (19736,23929)	391.23 (354.67,430.02)	18109 (16287,19936)	194.03 (174.51,213.6)	-2.28 (-2.45,-2.1)
Grenada	20 (18,23)	167.5 (147.23,191.77)	28 (23,33)	137.13 (116.26,162.48)	-0.24 (-0.66,0.19)
United States of America	87393 (84119,90255)	166.58 (160.34,172.04)	99590 (94348,104483)	99.34 (94.12,104.22)	-2.02 (-2.13,-1.92)
Cambodia	1575 (1149,2130)	212.57 (155.08,287.5)	3682 (2543,5563)	169.4 (117.01,255.9)	-0.91 (-1.05,-0.77)
Somalia	919 (603,1331)	255.25 (167.37,369.75)	1833 (1120,2668)	194.39 (118.76,282.88)	-0.92 (-0.97,-0.87)
Antigua and Barbuda	18 (16,19)	202.83 (183.65,220.8)	34 (30,39)	181.99 (159.88,205.42)	-0.39 (-0.71,-0.06)
Tunisia	2607 (1967,3380)	299.37 (225.9,388.15)	5282 (3623,7554)	225.99 (155.01,323.2)	-1.18 (-1.28,-1.08)
Guinea	539 (398,710)	97.37 (71.9,128.22)	1328 (956,1767)	145.38 (104.65,193.45)	1.88 (1.69,2.08)
Sudan	3944 (2417,6242)	265.24 (162.51,419.78)	6033 (3783,8972)	193.74 (121.49,288.12)	-1.11 (-1.15,-1.06)
Mongolia	299 (218,384)	172.67 (126.08,221.66)	363 (262,498)	91.98 (66.32,126.11)	-2.33 (-2.58,-2.09)
Central African Republic	510 (306,701)	270.08 (162.25,371.26)	752 (459,1086)	210.28 (128.23,303.71)	-0.86 (-0.91,-0.8)
Paraguay	538 (414,689)	148.17 (114.12,189.8)	1869 (1295,2593)	188.81 (130.77,261.92)	0.89 (0.8,0.98)
Singapore	694 (613,772)	191.47 (169.19,212.92)	713 (615,813)	46.96 (40.51,53.53)	-5.2 (-5.59,-4.81)
Brazil	47001 (45104,49154)	318.03 (305.2,332.6)	106497 (99438,112971)	245.91 (229.61,260.86)	-0.79 (-0.88,-0.71)
Kuwait	160 (140,182)	175.02 (152.66,199.51)	176 (140,221)	37.83 (30.03,47.31)	-4.01 (-4.66,-3.36)
Sierra Leone	380 (284,493)	114.74 (85.73,148.77)	762 (537,1086)	126.09 (88.96,179.82)	0.8 (0.6,1.01)
Solomon Islands	18 (11,27)	81.46 (49.45,119.32)	37 (25,52)	67.83 (46.89,96.37)	-0.56 (-0.65,-0.47)
Egypt	5366 (4410,7124)	120 (98.63,159.33)	12817 (9661,16700)	115.82 (87.3,150.91)	0.3 (0.07,0.53)
Uzbekistan	4703 (4033,5360)	240.49 (206.22,274.07)	3392 (2707,4247)	72.97 (58.23,91.36)	-3.64 (-4.36,-2.92)
Australia	5092 (4581,5702)	155.16 (139.6,173.77)	4372 (3833,4911)	59.02 (51.75,66.3)	-3.23 (-3.35,-3.12)
Republic of Moldova	2977 (2736,3224)	385.56 (354.41,417.63)	3316 (2925,3785)	314.05 (277.07,358.48)	-0.62 (-0.98,-0.25)
Botswana	280 (200,361)	300.89 (215.55,387.85)	489 (337,748)	201.73 (138.91,308.75)	-1.68 (-2.04,-1.32)
Afghanistan	4403 (2424,6634)	362.31 (199.45,545.9)	3514 (1993,5061)	286 (162.23,411.91)	-0.77 (-0.91,-0.63)
Switzerland	2752 (2527,2971)	162.94 (149.61,175.87)	1854 (1637,2075)	63.27 (55.87,70.8)	-2.74 (-2.95,-2.52)
Norway	933 (870,992)	86.12 (80.33,91.57)	739 (664,808)	45.56 (40.92,49.82)	-2.33 (-2.57,-2.08)
Monaco	68 (47,94)	614.12 (428.29,844.9)	57 (43,78)	364.09 (272.32,495.49)	-1.75 (-1.86,-1.64)
El Salvador	506 (426,605)	103.46 (87.07,123.74)	753 (583,970)	73.67 (56.97,94.84)	-1.5 (-1.71,-1.29)
Cabo Verde	68 (52,88)	172.45 (132.77,222.29)	126 (81,172)	164.87 (105.39,225.04)	-0.65 (-1.18,-0.12)
Mali	805 (659,989)	120.36 (98.53,147.87)	1548 (1150,2191)	106.97 (79.46,151.37)	-0.09 (-0.25,0.06)
Lesotho	343 (251,449)	245.52 (179.82,321.41)	687 (463,955)	380.65 (256.43,528.77)	2.04 (1.68,2.39)
Ecuador	934 (859,1026)	108.62 (99.91,119.38)	1603 (1234,2079)	57.93 (44.58,75.12)	-2.05 (-2.35,-1.74)
Belarus	8954 (7598,10536)	386.81 (328.22,455.11)	7515 (5676,9816)	261.23 (197.31,341.25)	-2.48 (-2.9,-2.06)
Croatia	5699 (5123,6302)	511.98 (460.2,566.08)	3650 (3084,4243)	244.74 (206.79,284.5)	-2.47 (-2.61,-2.33)
Czechia	6674 (5890,7606)	281.85 (248.75,321.23)	5128 (4125,6309)	146.79 (118.07,180.58)	-1.84 (-1.97,-1.7)
Netherlands	5330 (4881,5813)	160.98 (147.42,175.58)	4419 (3988,4848)	75.53 (68.16,82.85)	-2.62 (-2.74,-2.49)
Marshall Islands	2 (1,3)	83.7 (57.89,115.52)	4 (3,6)	69.41 (44.6,101.95)	-0.56 (-0.66,-0.47)
Eritrea	449 (310,613)	254.2 (175.35,346.64)	767 (547,1040)	174.16 (124.21,236.04)	-1.48 (-1.59,-1.37)
Turkey	24291 (17318,33943)	406.58 (289.86,568.13)	32982 (25414,42878)	199.63 (153.82,259.53)	-2.63 (-2.82,-2.43)
Maldives	20 (14,25)	129.64 (94.39,163.74)	25 (19,33)	46.26 (34.17,59.81)	-3.67 (-3.8,-3.55)
France	59153 (53932,65034)	425.05 (387.54,467.31)	34248 (29980,38789)	154.9 (135.59,175.43)	-2.97 (-3.41,-2.53)
Taiwan (Province of China)	3807 (3524,4164)	137.27 (127.04,150.11)	9 (6,12)	66.08 (46.81,93.98)	-0.15 (-0.34,0.04)
Morocco	5278 (3988,6718)	225.1 (170.09,286.49)	4952 (4396,5492)	65.77 (58.38,72.93)	-2.88 (-3.16,-2.61)
Iran (Islamic Republic of)	13361 (11223,15242)	289.82 (243.46,330.64)	1778 (1204,2542)	115.02 (77.91,164.46)	-1.31 (-1.38,-1.24)
Northern Mariana Islands	3 (2,3)	102.78 (76.66,135.53)	11455 (8694,14846)	218.94 (166.16,283.75)	-1.41 (-1.51,-1.31)
Micronesia (Federated States of)	7 (5,9)	87.04 (64.52,118)	551 (406,721)	76.69 (56.48,100.38)	-1.7 (-1.92,-1.49)
Bolivia (Plurinational State of)	934 (669,1221)	178.04 (127.67,232.8)	12323 (8461,16637)	205.11 (140.83,276.92)	-2.41 (-2.92,-1.91)
Venezuela (Bolivarian Republic of)	4775 (4471,5058)	304.95 (285.5,323)	6 (4,7)	57.83 (45.95,71.87)	-2.5 (-2.86,-2.13)
United Arab Emirates	109 (66,156)	194.52 (117.18,277.83)	24443 (21805,27496)	188.15 (167.85,211.66)	-1.13 (-1.23,-1.04)

## Sheet: Table S6
Prevalence of LC among MAOP in age groups and gender in 1990 and 2021, and its temporal trends from 1990 to 2021
Location and age（years）	Female					Male					Both
	1990		2021		1990-2021	1990		2021		1990-2021	1990		2021		1990-2021
	counts	rate	counts	rate	EAPC	counts	rate	counts	rate	EAPC	counts	rate	counts	rate	EAPC
	(95%UI)	pre 100000 (95%UI)	(95%UI)	pre 100000 (95%UI)	(95%CI)	(95%UI)	pre 100000 (95%UI)	(95%UI)	pre 100000 (95%UI)	(95%CI)	(95%UI)	pre 100000 (95%UI)	(95%UI)	pre 100000 (95%UI)	(95%CI)
Global
55-59	11218 (9264,12347)	12.15 (10.04,13.38)	23384 (20195,27925)	11.63 (10.05,13.89)	-0.18***	97225 (92100,103161)	104.67 (99.15,111.06)	148866 (136907,162198)	76.45 (70.31,83.3)	-1.01***	108443 (102828,114775)	58.55 (55.52,61.97)	172250 (159345,186760)	43.53 (40.27,47.19)	-0.96***
					(-0.24 to -0.12)					(-1.11 to -0.92)					(-1.05 to -0.88)
60-64	13593 (11765,14731)	16.56 (14.34,17.95)	26703 (23442,30581)	16.23 (14.25,18.59)	-0.09	108629 (103403,114674)	138.3 (131.65,146)	172696 (160722,187021)	111.03 (103.33,120.24)	-0.79***	122221 (116517,128610)	76.1 (72.55,80.08)	199399 (187271,213700)	62.3 (58.51,66.77)	-0.73***
					(-0.18 to 0)					(-0.9 to -0.69)					(-0.83 to -0.63)
65-69	13256 (11534,14339)	20 (17.4,21.63)	27589 (23571,31750)	19.16 (16.37,22.05)	-0.26***	88817 (84058,94491)	154.92 (146.62,164.82)	169927 (157422,184714)	128.9 (119.41,140.11)	-0.74***	102073 (96715,108100)	82.58 (78.24,87.45)	197516 (184231,214407)	71.6 (66.79,77.73)	-0.62***
					(-0.38 to -0.13)					(-0.83 to -0.64)					(-0.72 to -0.52)
70-74	9581 (8138,10416)	20.37 (17.3,22.14)	22447 (18856,25916)	20.51 (17.23,23.68)	-0.22***	54190 (50530,57922)	144.05 (134.32,153.97)	127437 (118257,137611)	132.21 (122.68,142.76)	-0.56***	63770 (59625,67766)	75.32 (70.43,80.04)	149883 (139409,161611)	72.82 (67.73,78.51)	-0.36***
					(-0.32 to -0.12)					(-0.66 to -0.47)					(-0.45 to -0.27)
75-79	6707 (5908,7265)	18.46 (16.26,20)	13995 (11638,15998)	19.41 (16.14,22.19)	-0.17**	34846 (32084,37693)	138.1 (127.15,149.38)	72779 (67258,78114)	121.73 (112.5,130.66)	-0.45***	41553 (38333,44825)	67.5 (62.27,72.82)	86774 (80246,92669)	65.8 (60.85,70.27)	-0.17***
					(-0.27 to -0.07)					(-0.51 to -0.39)					(-0.23 to -0.11)
80-84	3324 (2897,3703)	15.04 (13.11,16.76)	8090 (6761,9262)	15.88 (13.28,18.19)	-0.08	15765 (14020,17605)	118.68 (105.54,132.54)	38616 (34894,41316)	105.36 (95.21,112.73)	-0.43***	19089 (17064,21280)	53.96 (48.24,60.15)	46706 (42042,50324)	53.33 (48,57.46)	-0.08
					(-0.2 to 0.04)					(-0.52 to -0.34)					(-0.17 to 0.01)
85-89	1624 (1398,1824)	16.17 (13.92,18.16)	5101 (4150,5894)	17.92 (14.58,20.7)	0.2***	5965 (5308,6772)	117.8 (104.82,133.73)	20594 (18117,22180)	119.37 (105.01,128.56)	0.03	7590 (6737,8575)	50.23 (44.58,56.75)	25695 (22242,27828)	56.2 (48.65,60.86)	0.35***
					(0.1 to 0.3)					(-0.04 to 0.1)					(0.3 to 0.41)
90-94	429 (357,509)	14.18 (11.8,16.81)	1972 (1581,2295)	16.35 (13.1,19.03)	0.36***	1308 (1111,1542)	103.91 (88.22,122.45)	6245 (5442,6867)	107.15 (93.37,117.81)	0.12***	1737 (1472,2049)	40.54 (34.35,47.83)	8217 (7035,9097)	45.93 (39.32,50.85)	0.38***
					(0.27 to 0.46)					(0.07 to 0.17)					(0.34 to 0.43)
95+	63 (44,93)	8.35 (5.76,12.26)	300 (237,392)	7.62 (6.01,9.94)	-0.38***	173 (122,252)	66.62 (46.91,96.88)	839 (710,1014)	55.52 (46.97,67.08)	-0.66***	237 (165,345)	23.25 (16.2,33.91)	1139 (953,1404)	20.91 (17.48,25.76)	-0.39***
					(-0.43 to -0.33)					(-0.72 to -0.6)					(-0.41 to -0.37)
High SDI
55-59	4361 (4155,4555)	20.05 (19.1,20.94)	6959 (6536,7509)	19.06 (17.9,20.57)	-0.09*	32755 (30863,34766)	157.45 (148.35,167.11)	33889 (31858,35996)	93.55 (87.94,99.36)	-1.59***	37116 (35119,39141)	87.22 (82.53,91.98)	40848 (38656,43052)	56.16 (53.15,59.19)	-1.34***
					(-0.17 to -0.01)					(-1.69 to -1.48)					(-1.43 to -1.25)
60-64	5936 (5656,6188)	28.25 (26.91,29.45)	9103 (8440,9749)	26.13 (24.23,27.99)	-0.35***	38534 (36650,40872)	203.97 (194,216.35)	46159 (43672,49025)	138.48 (131.02,147.07)	-1.3***	44470 (42629,46945)	111.43 (106.82,117.63)	55262 (52587,58287)	81.07 (77.14,85.5)	-1.09***
					(-0.49 to -0.22)					(-1.37 to -1.22)					(-1.17 to -1.02)
65-69	6268 (5921,6597)	32.03 (30.26,33.71)	8639 (7945,9284)	27.36 (25.16,29.41)	-0.79***	35337 (33562,37459)	229.79 (218.25,243.6)	47868 (44751,50888)	164.76 (154.03,175.15)	-1.2***	41605 (39617,43732)	119.06 (113.37,125.14)	56506 (52755,59797)	93.21 (87.02,98.63)	-0.97***
					(-0.95 to -0.63)					(-1.29 to -1.12)					(-1.08 to -0.87)
70-74	4289 (4021,4541)	29.46 (27.62,31.19)	7434 (6742,8056)	26.24 (23.8,28.43)	-0.76***	22289 (21089,23561)	212.47 (201.02,224.59)	41692 (39102,43981)	166.58 (156.24,175.73)	-1.07***	26579 (25176,28027)	106.11 (100.51,111.89)	49126 (46049,51771)	92.06 (86.3,97.02)	-0.71***
					(-0.92 to -0.6)					(-1.19 to -0.94)					(-0.85 to -0.57)
75-79	3251 (2959,3515)	24.91 (22.68,26.94)	4852 (4242,5333)	24.41 (21.34,26.83)	-0.63***	15644 (14422,17041)	192.55 (177.51,209.76)	26372 (24438,28043)	161.48 (149.64,171.71)	-0.78***	18895 (17445,20444)	89.24 (82.39,96.56)	31224 (28736,33043)	86.22 (79.35,91.25)	-0.34***
					(-0.82 to -0.44)					(-0.93 to -0.62)					(-0.49 to -0.18)
80-84	1618 (1408,1818)	18.02 (15.68,20.25)	2908 (2389,3273)	18.6 (15.28,20.93)	-0.28*	7440 (6649,8271)	159.95 (142.93,177.8)	15120 (13408,16379)	133.4 (118.29,144.51)	-0.63***	9058 (8091,10123)	66.45 (59.36,74.26)	18028 (15821,19519)	66.84 (58.66,72.37)	-0.03
					(-0.55 to -0.01)					(-0.8 to -0.47)					(-0.2 to 0.13)
85-89	907 (774,1031)	19.71 (16.81,22.4)	2280 (1804,2611)	22.09 (17.48,25.29)	0.25*	3159 (2800,3575)	165.24 (146.44,186.99)	9679 (8468,10501)	156.77 (137.15,170.09)	-0.14**	4066 (3584,4611)	62.41 (55.02,70.79)	11959 (10258,13021)	72.49 (62.18,78.92)	0.53***
					(0.05 to 0.45)					(-0.23 to -0.05)					(0.45 to 0.6)
90-94	279 (229,333)	17.26 (14.2,20.61)	1060 (828,1223)	20.19 (15.76,23.28)	0.43***	731 (617,865)	140.71 (118.65,166.48)	3470 (2992,3825)	143.77 (123.99,158.51)	0.09*	1010 (844,1193)	47.33 (39.55,55.93)	4530 (3819,5021)	59.09 (49.81,65.5)	0.73***
					(0.29 to 0.57)					(0.02 to 0.17)					(0.67 to 0.79)
95+	43 (30,64)	9.75 (6.69,14.52)	176 (139,229)	8.53 (6.74,11.1)	-0.38***	95 (63,141)	82.02 (55.03,122.35)	469 (393,572)	66.15 (55.37,80.65)	-0.72***	138 (93,205)	24.73 (16.65,36.82)	645 (533,803)	23.28 (19.24,28.98)	-0.14***
					(-0.44 to -0.31)					(-0.77 to -0.68)					(-0.19 to -0.09)
High-middle SDI
55-59	2136 (1785,2398)	8.97 (7.5,10.07)	4647 (3787,5882)	10.13 (8.25,12.82)	0.42***	34504 (32647,36489)	152.17 (143.98,160.92)	42044 (37025,47260)	95.42 (84.03,107.26)	-1.58***	36640 (34648,38645)	78.81 (74.53,83.13)	46691 (41622,51872)	51.92 (46.28,57.68)	-1.43***
					(0.36 to 0.48)					(-1.74 to -1.42)					(-1.57 to -1.28)
60-64	2633 (2300,2925)	11.41 (9.97,12.68)	5543 (4520,6621)	14.59 (11.9,17.43)	0.89***	38589 (36460,41064)	193.18 (182.52,205.57)	50573 (44862,56807)	144.71 (128.37,162.55)	-1.1***	41222 (39057,43789)	95.76 (90.73,101.72)	56116 (50327,62331)	76.94 (69,85.46)	-0.89***
					(0.72 to 1.06)					(-1.24 to -0.96)					(-1.02 to -0.77)
65-69	2524 (2213,2799)	14.08 (12.35,15.61)	6352 (5063,7997)	17.91 (14.28,22.55)	0.82***	27336 (25512,29323)	201.05 (187.64,215.67)	49197 (43482,55802)	159.01 (140.54,180.35)	-0.94***	29860 (27937,31845)	94.72 (88.62,101.02)	55549 (49565,62186)	83.65 (74.64,93.65)	-0.59***
					(0.66 to 0.98)					(-1.05 to -0.82)					(-0.7 to -0.48)
70-74	1849 (1600,2071)	15.11 (13.08,16.92)	5128 (4006,6324)	19.07 (14.9,23.52)	0.81***	14969 (13892,16212)	177.93 (165.12,192.7)	34439 (30364,38998)	156.79 (138.24,177.54)	-0.62***	16818 (15636,18125)	81.44 (75.72,87.77)	39567 (35246,44299)	81 (72.15,90.69)	-0.15***
					(0.63 to 0.99)					(-0.72 to -0.52)					(-0.23 to -0.08)
75-79	1496 (1295,1657)	14.19 (12.28,15.71)	3252 (2524,3913)	19.24 (14.93,23.15)	0.88***	10120 (9243,11077)	165.94 (151.55,181.63)	18292 (16189,20577)	141.1 (124.87,158.72)	-0.44***	11617 (10659,12636)	69.79 (64.04,75.92)	21544 (19258,23926)	72.13 (64.48,80.11)	0.15***
					(0.71 to 1.06)					(-0.49 to -0.39)					(0.1 to 0.21)
80-84	786 (685,888)	12.68 (11.05,14.33)	2040 (1654,2434)	15.2 (12.32,18.14)	0.59***	4247 (3768,4820)	136.59 (121.18,155.02)	9843 (8731,10853)	117 (103.78,129)	-0.53***	5033 (4460,5694)	54.07 (47.91,61.17)	11883 (10615,13020)	54.43 (48.62,59.64)	0.07
					(0.51 to 0.67)					(-0.63 to -0.44)					(-0.01 to 0.15)
85-89	349 (302,397)	13.12 (11.35,14.94)	1324 (1059,1583)	17.78 (14.22,21.26)	0.87***	1434 (1246,1658)	132.43 (115.1,153.09)	5315 (4681,5843)	135.23 (119.1,148.69)	-0.07	1782 (1553,2040)	47.66 (41.53,54.55)	6639 (5809,7295)	58.35 (51.06,64.12)	0.52***
					(0.78 to 0.96)					(-0.19 to 0.05)					(0.45 to 0.6)
90-94	79 (66,95)	11.44 (9.55,13.71)	485 (386,578)	15.67 (12.46,18.67)	0.99***	290 (241,349)	120.67 (100.28,145.5)	1424 (1252,1583)	111.79 (98.26,124.23)	-0.39***	369 (310,442)	39.64 (33.33,47.53)	1909 (1667,2123)	43.68 (38.13,48.57)	0.23***
					(0.9 to 1.07)					(-0.53 to -0.25)					(0.16 to 0.31)
95+	11 (7,16)	7.39 (5.12,10.78)	63 (50,82)	7.65 (5.99,9.93)	-0.15**	39 (28,56)	88.94 (64.03,126.66)	192 (164,232)	69.55 (59.46,83.71)	-0.89***	50 (36,71)	26.42 (18.88,37.81)	256 (216,311)	23.15 (19.53,28.14)	-0.58***
					(-0.25 to -0.05)					(-1.03 to -0.75)					(-0.69 to -0.47)
Middle SDI
55-59	2503 (1700,2928)	9.66 (6.56,11.3)	6452 (5001,8004)	9.16 (7.1,11.37)	-0.4***	15518 (13906,17215)	56.94 (51.02,63.16)	41751 (36444,47690)	61.83 (53.97,70.62)	0.27***	18021 (16182,19793)	33.9 (30.44,37.23)	48203 (42309,54707)	34.94 (30.67,39.66)	0.07
					(-0.56 to -0.24)					(0.13 to 0.41)					(-0.07 to 0.21)
60-64	2752 (1956,3226)	12.97 (9.22,15.21)	6737 (5164,8087)	12.91 (9.9,15.5)	-0.11	16079 (14498,17644)	74.36 (67.05,81.61)	43715 (38280,49526)	88.1 (77.15,99.81)	0.45***	18830 (17124,20568)	43.96 (39.98,48.02)	50452 (44681,56728)	49.57 (43.9,55.73)	0.29***
					(-0.24 to 0.01)					(0.33 to 0.58)					(0.17 to 0.42)
65-69	2590 (1786,3010)	15.8 (10.89,18.36)	7595 (5553,9456)	16.46 (12.03,20.49)	-0.09	13542 (12187,15048)	87.49 (78.74,97.23)	43912 (37870,51132)	102.15 (88.1,118.95)	0.41***	16131 (14539,17739)	50.62 (45.62,55.66)	51507 (45283,58945)	57.78 (50.8,66.13)	0.31***
					(-0.24 to 0.05)					(0.3 to 0.53)					(0.19 to 0.42)
70-74	2093 (1420,2458)	17.85 (12.11,20.96)	6013 (4335,7625)	18.59 (13.4,23.57)	-0.01	9155 (8214,10041)	90.37 (81.08,99.11)	30996 (26937,35207)	105.85 (91.99,120.23)	0.43***	11247 (10037,12266)	51.46 (45.92,56.12)	37009 (32713,41884)	60.05 (53.08,67.96)	0.4***
					(-0.1 to 0.09)					(0.34 to 0.52)					(0.32 to 0.48)
75-79	1254 (888,1459)	16.71 (11.83,19.44)	3775 (2685,4703)	17.83 (12.69,22.22)	0.17**	4948 (4444,5439)	84.37 (75.77,92.74)	17239 (15239,19456)	95.69 (84.59,108)	0.41***	6202 (5558,6718)	46.39 (41.57,50.24)	21014 (18826,23540)	53.63 (48.05,60.08)	0.47***
					(0.06 to 0.29)					(0.32 to 0.5)					(0.4 to 0.55)
80-84	607 (467,694)	14.9 (11.47,17.04)	2078 (1502,2561)	15.31 (11.07,18.87)	-0.07	2150 (1905,2372)	75.24 (66.7,83.01)	8328 (7375,9201)	81.23 (71.94,89.75)	0.17***	2756 (2428,3010)	39.77 (35.04,43.43)	10406 (9224,11464)	43.68 (38.72,48.13)	0.22***
					(-0.17 to 0.02)					(0.12 to 0.21)					(0.17 to 0.27)
85-89	260 (216,295)	15.65 (12.97,17.77)	1110 (818,1408)	15.74 (11.6,19.96)	-0.1	772 (686,864)	72.45 (64.39,81.1)	3766 (3308,4181)	85.35 (74.96,94.75)	0.5***	1032 (920,1145)	37.83 (33.71,41.98)	4877 (4223,5393)	42.53 (36.82,47.03)	0.35***
					(-0.22 to 0.01)					(0.47 to 0.54)					(0.29 to 0.41)
90-94	49 (40,58)	11.78 (9.74,14.03)	334 (255,414)	13.14 (10,16.28)	0.06	155 (134,181)	62.59 (53.86,72.74)	886 (774,979)	67.67 (59.09,74.77)	0.21***	204 (176,237)	30.83 (26.63,35.81)	1221 (1048,1365)	31.66 (27.19,35.41)	-0.06
					(-0.03 to 0.15)					(0.14 to 0.28)					(-0.14 to 0.02)
95+	6 (4,8)	6.16 (4.47,8.55)	44 (34,57)	6.28 (4.86,8.06)	-0.25**	19 (15,26)	38.92 (29.51,53.06)	113 (96,135)	33.84 (28.71,40.41)	-0.66***	25 (19,34)	17.18 (12.97,23.44)	157 (131,193)	15.12 (12.6,18.58)	-0.67***
					(-0.39 to -0.11)					(-0.78 to -0.54)					(-0.76 to -0.58)
Low-middle SDI
55-59	1612 (1158,2191)	10.69 (7.68,14.52)	4075 (3308,5539)	11.54 (9.37,15.69)	0.12	10960 (9179,13333)	68.43 (57.32,83.25)	24818 (21405,28973)	72.66 (62.67,84.83)	0.24**	12572 (10609,15018)	40.43 (34.11,48.29)	28894 (25236,33016)	41.6 (36.33,47.53)	0.13
					(-0.05 to 0.28)					(0.08 to 0.4)					(-0.03 to 0.28)
60-64	1661 (1212,2223)	13.6 (9.92,18.2)	4050 (3419,5531)	13.77 (11.63,18.81)	0.09*	11716 (9888,13860)	89.49 (75.52,105.87)	25412 (22681,29019)	91.54 (81.7,104.53)	0.02	13377 (11467,15642)	52.86 (45.31,61.8)	29462 (26666,33115)	51.54 (46.65,57.93)	-0.09
					(0 to 0.17)					(-0.09 to 0.13)					(-0.2 to 0.02)
65-69	1353 (1052,1798)	15.13 (11.76,20.1)	3788 (3175,5156)	16.46 (13.8,22.4)	0.25***	9517 (7993,11384)	103.13 (86.62,123.36)	22993 (19963,26315)	107.7 (93.51,123.27)	0.09	10870 (9244,12774)	59.82 (50.88,70.3)	26780 (23529,30484)	60.37 (53.04,68.72)	-0.01
					(0.18 to 0.32)					(-0.01 to 0.2)					(-0.13 to 0.11)
70-74	1001 (771,1326)	16.26 (12.51,21.53)	2945 (2411,4066)	17.87 (14.63,24.68)	0.17***	5889 (4935,6973)	96.06 (80.51,113.75)	16095 (14238,18433)	107.51 (95.1,123.12)	0.17*	6890 (5834,8005)	56.07 (47.48,65.15)	19039 (16973,21604)	60.54 (53.97,68.7)	0.04
					(0.08 to 0.25)					(0.05 to 0.3)					(-0.09 to 0.17)
75-79	527 (415,665)	13.82 (10.88,17.44)	1635 (1341,2186)	15.21 (12.48,20.33)	0.23***	3154 (2619,3688)	83.79 (69.6,97.98)	8588 (7639,9811)	92.07 (81.89,105.18)	0.22***	3681 (3116,4284)	48.57 (41.11,56.52)	10223 (9138,11679)	50.91 (45.51,58.17)	0.03
					(0.13 to 0.33)					(0.14 to 0.3)					(-0.05 to 0.12)
80-84	242 (198,303)	11.32 (9.27,14.17)	841 (699,1112)	13.06 (10.85,17.26)	0.4***	1527 (1245,1843)	75.4 (61.47,90.97)	4268 (3773,4890)	84.33 (74.55,96.6)	0.34***	1769 (1464,2105)	42.51 (35.16,50.56)	5109 (4536,5840)	44.43 (39.44,50.78)	0.11*
					(0.29 to 0.51)					(0.25 to 0.43)					(0.02 to 0.19)
85-89	87 (73,108)	10.07 (8.4,12.53)	313 (259,408)	10.9 (9.04,14.23)	0.3***	488 (407,585)	61.86 (51.64,74.12)	1483 (1316,1682)	69.68 (61.82,79.03)	0.36***	575 (485,688)	34.77 (29.34,41.62)	1796 (1591,2023)	35.93 (31.85,40.49)	0.1
					(0.21 to 0.39)					(0.26 to 0.47)					(0 to 0.2)
90-94	19 (15,23)	7.86 (6.36,9.71)	77 (63,95)	8.14 (6.64,10.06)	0.09	109 (90,132)	54.03 (44.52,65.47)	384 (337,437)	57.2 (50.22,65.11)	0.26***	128 (106,154)	29 (23.96,34.9)	461 (403,524)	28.48 (24.91,32.36)	-0.1
					(-0.02 to 0.2)					(0.12 to 0.4)					(-0.21 to 0.02)
95+	3 (2,4)	5.08 (3.62,7.26)	14 (11,19)	4.94 (3.74,6.69)	-0.26***	17 (13,24)	40.54 (30,57.62)	56 (47,66)	34.11 (28.81,40.46)	-0.45***	20 (15,29)	19.99 (14.77,28.47)	70 (58,85)	15.44 (12.9,18.71)	-0.83***
					(-0.37 to -0.16)					(-0.64 to -0.25)					(-0.94 to -0.72)
Low SDI
55-59	592 (337,771)	10.48 (5.96,13.64)	1225 (890,1514)	9.62 (6.99,11.89)	-0.6***	3332 (2654,4235)	55.17 (43.95,70.11)	6148 (5144,7321)	48.81 (40.84,58.12)	-0.49***	3924 (3117,4895)	33.57 (26.67,41.88)	7374 (6163,8609)	29.11 (24.33,33.99)	-0.57***
					(-0.75 to -0.44)					(-0.63 to -0.35)					(-0.71 to -0.44)
60-64	594 (349,779)	13.33 (7.84,17.49)	1238 (934,1540)	12.41 (9.36,15.44)	-0.32***	3551 (2823,4412)	72.78 (57.86,90.43)	6580 (5474,7870)	67.55 (56.19,80.79)	-0.45***	4145 (3297,5090)	44.41 (35.33,54.53)	7818 (6639,9141)	39.65 (33.67,46.36)	-0.55***
					(-0.38 to -0.25)					(-0.58 to -0.32)					(-0.67 to -0.43)
65-69	506 (316,660)	15.04 (9.39,19.6)	1184 (878,1505)	15.41 (11.43,19.58)	0.03	2962 (2347,3713)	82.58 (65.43,103.52)	5727 (4743,6900)	77.45 (64.15,93.32)	-0.33***	3468 (2729,4321)	49.88 (39.25,62.15)	6910 (5876,8042)	45.84 (38.98,53.34)	-0.4***
					(-0.06 to 0.11)					(-0.43 to -0.22)					(-0.51 to -0.29)
70-74	340 (221,431)	14.69 (9.55,18.62)	904 (674,1169)	17.03 (12.7,22.02)	0.48***	1824 (1444,2268)	75.51 (59.8,93.89)	4063 (3401,4875)	80.26 (67.18,96.29)	0.11*	2163 (1769,2643)	45.76 (37.42,55.9)	4967 (4287,5821)	47.89 (41.33,56.13)	0.06
					(0.44 to 0.53)					(0.03 to 0.2)					(-0.03 to 0.15)
75-79	170 (115,213)	12.51 (8.41,15.66)	467 (358,577)	14.04 (10.75,17.34)	0.43***	933 (748,1142)	69.06 (55.4,84.54)	2206 (1880,2574)	71.25 (60.73,83.16)	0.08*	1103 (880,1330)	40.66 (32.44,49.01)	2673 (2326,3044)	41.62 (36.22,47.4)	0.04
					(0.35 to 0.51)					(0.02 to 0.15)					(-0.02 to 0.1)
80-84	67 (47,83)	9.91 (6.96,12.33)	214 (162,264)	11.79 (8.9,14.55)	0.6***	379 (298,460)	60.94 (47.83,74.04)	1013 (836,1197)	65.09 (53.66,76.86)	0.37***	446 (349,533)	34.34 (26.87,41.07)	1228 (1043,1425)	36.39 (30.93,42.25)	0.35***
					(0.45 to 0.75)					(0.21 to 0.53)					(0.2 to 0.5)
85-89	19 (14,24)	7.82 (5.86,9.75)	68 (52,84)	9.12 (7.05,11.34)	0.47***	105 (84,128)	50.17 (40.27,61.41)	331 (284,383)	56.08 (48.02,64.89)	0.42***	124 (101,150)	27.19 (22.24,32.93)	399 (344,459)	29.9 (25.8,34.38)	0.38**
					(0.29 to 0.65)					(0.22 to 0.62)					(0.18 to 0.59)
90-94	3 (3,4)	5.31 (4.05,6.82)	13 (10,16)	6.2 (4.88,7.71)	0.4***	21 (17,26)	44.46 (36.01,54.86)	75 (65,85)	48.6 (42.26,55.04)	0.41***	25 (20,30)	21.71 (17.72,26.68)	88 (76,99)	24.47 (21.31,27.71)	0.36***
					(0.26 to 0.55)					(0.21 to 0.6)					(0.17 to 0.54)
95+	1 (0,1)	3.7 (2.6,5.32)	2 (1,3)	3.91 (2.96,5.18)	0.37***	3 (2,4)	34.28 (24.88,48.94)	8 (7,10)	30.54 (25.64,36.86)	-0.08	4 (3,5)	14.74 (10.73,20.97)	10 (9,13)	13.56 (11.25,16.69)	-0.01
					(0.26 to 0.47)					(-0.25 to 0.1)					(-0.13 to 0.12)

## Sheet: TableS7
Incidence of LC among MAOP in age groups and gender in 1990 and 2021, and its temporal trends from 1990 to 2021
Location and age（years）	Female					Male					Both
	1990		2021		1990-2021	1990		2021		1990-2021	1990		2021		1990-2021
	counts	rate	counts	rate	EAPC	counts	rate	counts	rate	EAPC	counts	rate	counts	rate	EAPC
	(95%UI)	pre 100000 (95%UI)	(95%UI)	pre 100000 (95%UI)	(95%CI)	(95%UI)	pre 100000 (95%UI)	(95%UI)	pre 100000 (95%UI)	(95%CI)	(95%UI)	pre 100000 (95%UI)	(95%UI)	pre 100000 (95%UI)	(95%CI)
Global
55-59	2044 (1622,2292)	2.21 (1.76,2.48)	3909 (3322,4779)	1.94 (1.65,2.38)	-0.5***	18404 (17367,19508)	19.81 (18.7,21)	25612 (23498,27981)	13.15 (12.07,14.37)	-1.35***	20448 (19247,21673)	11.04 (10.39,11.7)	29520 (27275,31941)	7.46 (6.89,8.07)	-1.3***
					(-0.58 to -0.42)					(-1.46 to -1.23)					(-1.4 to -1.19)
60-64	2498 (2093,2756)	3.04 (2.55,3.36)	4493 (3870,5241)	2.73 (2.35,3.19)	-0.41***	21103 (19988,22297)	26.87 (25.45,28.39)	30203 (28054,32684)	19.42 (18.04,21.01)	-1.17***	23601 (22499,24853)	14.69 (14.01,15.47)	34696 (32566,37328)	10.84 (10.18,11.66)	-1.11***
					(-0.5 to -0.32)					(-1.3 to -1.04)					(-1.23 to -0.99)
65-69	2491 (2080,2729)	3.76 (3.14,4.12)	4741 (3976,5531)	3.29 (2.76,3.84)	-0.57***	17781 (16716,18894)	31.01 (29.16,32.96)	30453 (28133,33285)	23.1 (21.34,25.25)	-1.14***	20272 (19174,21433)	16.4 (15.51,17.34)	35195 (32719,38261)	12.76 (11.86,13.87)	-1.01***
					(-0.69 to -0.45)					(-1.25 to -1.02)					(-1.12 to -0.89)
70-74	1936 (1568,2127)	4.12 (3.33,4.52)	4041 (3377,4760)	3.69 (3.09,4.35)	-0.55***	11743 (10970,12566)	31.22 (29.16,33.4)	24140 (22282,26253)	25.04 (23.12,27.24)	-0.99***	13679 (12760,14531)	16.16 (15.07,17.16)	28181 (26113,30464)	13.69 (12.69,14.8)	-0.78***
					(-0.65 to -0.46)					(-1.09 to -0.89)					(-0.87 to -0.69)
75-79	1443 (1221,1563)	3.97 (3.36,4.3)	2685 (2153,3111)	3.72 (2.99,4.32)	-0.51***	7972 (7483,8445)	31.6 (29.66,33.47)	14481 (13269,15668)	24.22 (22.19,26.21)	-0.89***	9415 (8874,9921)	15.3 (14.42,16.12)	17165 (15761,18593)	13.02 (11.95,14.1)	-0.59***
					(-0.61 to -0.41)					(-0.92 to -0.86)					(-0.62 to -0.57)
80-84	800 (676,887)	3.62 (3.06,4.01)	1738 (1389,2014)	3.41 (2.73,3.96)	-0.4***	4004 (3663,4308)	30.14 (27.57,32.43)	8461 (7529,9134)	23.08 (20.54,24.92)	-0.87***	4804 (4401,5122)	13.58 (12.44,14.48)	10199 (9098,11001)	11.65 (10.39,12.56)	-0.5***
					(-0.49 to -0.31)					(-0.92 to -0.81)					(-0.56 to -0.43)
85-89	408 (344,451)	4.06 (3.43,4.49)	1114 (865,1337)	3.91 (3.04,4.7)	-0.22***	1602 (1457,1738)	31.63 (28.77,34.31)	4840 (4129,5256)	28.05 (23.93,30.47)	-0.38***	2010 (1811,2160)	13.3 (11.98,14.3)	5953 (5085,6479)	13.02 (11.12,14.17)	-0.06*
					(-0.28 to -0.16)					(-0.42 to -0.33)					(-0.11 to -0.01)
90-94	111 (89,125)	3.68 (2.95,4.12)	463 (336,550)	3.84 (2.79,4.56)	0.03	374 (326,408)	29.68 (25.92,32.44)	1604 (1350,1749)	27.52 (23.16,30.01)	-0.18***	485 (420,529)	11.32 (9.8,12.34)	2067 (1680,2278)	11.55 (9.39,12.73)	0.08
					(-0.04 to 0.11)					(-0.26 to -0.1)					(-0.01 to 0.16)
95+	19 (14,22)	2.52 (1.9,2.89)	91 (65,110)	2.32 (1.66,2.8)	-0.35***	57 (46,64)	21.89 (17.84,24.62)	248 (194,276)	16.38 (12.83,18.22)	-1.01***	76 (61,86)	7.47 (5.95,8.4)	339 (259,381)	6.22 (4.76,7)	-0.64***
					(-0.51 to -0.19)					(-1.11 to -0.91)					(-0.74 to -0.54)
High SDI
55-59	675 (643,703)	3.1 (2.96,3.23)	1015 (950,1094)	2.78 (2.6,3)	-0.27***	5347 (5060,5662)	25.7 (24.32,27.22)	4995 (4694,5316)	13.79 (12.96,14.67)	-1.9***	6021 (5729,6345)	14.15 (13.46,14.91)	6010 (5690,6358)	8.26 (7.82,8.74)	-1.64***
					(-0.35 to -0.19)					(-1.99 to -1.81)					(-1.72 to -1.56)
60-64	927 (885,965)	4.41 (4.21,4.59)	1333 (1244,1432)	3.83 (3.57,4.11)	-0.57***	6397 (6098,6763)	33.86 (32.28,35.8)	6899 (6516,7323)	20.7 (19.55,21.97)	-1.63***	7324 (7007,7698)	18.35 (17.56,19.29)	8232 (7809,8672)	12.08 (11.46,12.72)	-1.42***
					(-0.72 to -0.41)					(-1.73 to -1.53)					(-1.52 to -1.32)
65-69	993 (942,1041)	5.07 (4.81,5.32)	1258 (1154,1360)	3.99 (3.66,4.31)	-1.09***	6000 (5708,6353)	39.02 (37.12,41.32)	7192 (6706,7684)	24.75 (23.08,26.45)	-1.62***	6993 (6670,7361)	20.01 (19.09,21.06)	8450 (7913,8953)	13.94 (13.05,14.77)	-1.37***
					(-1.27 to -0.91)					(-1.71 to -1.52)					(-1.48 to -1.26)
70-74	698 (655,732)	4.79 (4.5,5.03)	1089 (973,1179)	3.84 (3.44,4.16)	-1.15***	3972 (3791,4157)	37.86 (36.14,39.63)	6393 (5951,6757)	25.54 (23.78,27)	-1.6***	4670 (4456,4869)	18.64 (17.79,19.44)	7482 (6977,7886)	14.02 (13.08,14.78)	-1.22***
					(-1.31 to -0.98)					(-1.71 to -1.49)					(-1.34 to -1.1)
75-79	562 (510,593)	4.3 (3.91,4.54)	726 (629,798)	3.65 (3.16,4.01)	-1.11***	2937 (2790,3072)	36.15 (34.34,37.82)	4097 (3766,4355)	25.09 (23.06,26.67)	-1.41***	3499 (3304,3642)	16.53 (15.6,17.2)	4822 (4402,5121)	13.32 (12.16,14.14)	-0.93***
					(-1.28 to -0.94)					(-1.51 to -1.3)					(-1.04 to -0.83)
80-84	302 (257,328)	3.37 (2.86,3.66)	458 (358,521)	2.93 (2.29,3.33)	-0.86***	1545 (1426,1637)	33.22 (30.64,35.2)	2472 (2141,2700)	21.81 (18.89,23.82)	-1.39***	1848 (1689,1950)	13.56 (12.39,14.31)	2930 (2487,3188)	10.86 (9.22,11.82)	-0.75***
					(-1.1 to -0.63)					(-1.49 to -1.29)					(-0.86 to -0.64)
85-89	181 (147,200)	3.93 (3.2,4.34)	388 (288,448)	3.76 (2.79,4.34)	-0.29**	713 (641,766)	37.31 (33.55,40.06)	1765 (1493,1936)	28.59 (24.18,31.36)	-0.81***	894 (792,961)	13.72 (12.16,14.75)	2153 (1783,2372)	13.05 (10.81,14.38)	-0.11**
					(-0.44 to -0.13)					(-0.87 to -0.75)					(-0.17 to -0.04)
90-94	60 (47,68)	3.75 (2.93,4.24)	205 (148,244)	3.9 (2.83,4.65)	-0.03	176 (151,191)	33.84 (29.13,36.69)	729 (594,813)	30.2 (24.61,33.7)	-0.35***	236 (201,257)	11.08 (9.41,12.05)	934 (741,1048)	12.18 (9.67,13.67)	0.3***
					(-0.16 to 0.1)					(-0.44 to -0.25)					(0.2 to 0.4)
95+	10 (8,12)	2.37 (1.77,2.71)	41 (28,48)	1.98 (1.38,2.35)	-0.71***	22 (17,24)	18.84 (15,20.98)	99 (75,112)	13.99 (10.6,15.85)	-1.18***	32 (25,36)	5.79 (4.47,6.47)	140 (105,160)	5.05 (3.8,5.76)	-0.57***
					(-0.94 to -0.48)					(-1.34 to -1.02)					(-0.75 to -0.39)
High-middle SDI
55-59	386 (321,440)	1.62 (1.35,1.85)	724 (583,926)	1.58 (1.27,2.02)	-0.12***	6552 (6192,6904)	28.9 (27.31,30.45)	6845 (6031,7663)	15.53 (13.69,17.39)	-2.14***	6938 (6564,7302)	14.92 (14.12,15.71)	7568 (6718,8395)	8.41 (7.47,9.33)	-1.99***
					(-0.18 to -0.06)					(-2.32 to -1.95)					(-2.16 to -1.82)
60-64	483 (414,545)	2.09 (1.8,2.36)	876 (704,1050)	2.31 (1.85,2.76)	0.34***	7576 (7164,8040)	37.93 (35.86,40.25)	8475 (7496,9488)	24.25 (21.45,27.15)	-1.68***	8059 (7632,8524)	18.72 (17.73,19.8)	9351 (8333,10415)	12.82 (11.43,14.28)	-1.48***
					(0.19 to 0.5)					(-1.84 to -1.51)					(-1.63 to -1.32)
65-69	479 (408,538)	2.67 (2.28,3)	1023 (804,1293)	2.89 (2.27,3.65)	0.21*	5507 (5133,5896)	40.5 (37.75,43.36)	8428 (7420,9549)	27.24 (23.98,30.86)	-1.56***	5986 (5618,6388)	18.99 (17.82,20.26)	9451 (8384,10621)	14.23 (12.63,16)	-1.22***
					(0.05 to 0.36)					(-1.7 to -1.41)					(-1.35 to -1.08)
70-74	379 (321,429)	3.1 (2.63,3.51)	865 (655,1067)	3.22 (2.44,3.97)	0.11	3301 (3062,3560)	39.24 (36.39,42.32)	6226 (5478,7109)	28.34 (24.94,32.36)	-1.31***	3681 (3427,3956)	17.82 (16.6,19.15)	7091 (6301,7977)	14.52 (12.9,16.33)	-0.85***
					(-0.06 to 0.28)					(-1.42 to -1.2)					(-0.93 to -0.77)
75-79	332 (284,371)	3.15 (2.69,3.52)	594 (449,734)	3.52 (2.66,4.34)	0.17	2401 (2247,2571)	39.37 (36.84,42.16)	3455 (3007,3972)	26.65 (23.2,30.64)	-1.13***	2733 (2569,2913)	16.42 (15.43,17.5)	4049 (3567,4575)	13.56 (11.94,15.32)	-0.55***
					(0 to 0.34)					(-1.18 to -1.08)					(-0.6 to -0.5)
80-84	200 (173,227)	3.23 (2.78,3.66)	428 (319,523)	3.19 (2.38,3.9)	-0.08	1117 (1021,1221)	35.93 (32.85,39.28)	2055 (1787,2314)	24.43 (21.24,27.51)	-1.2***	1318 (1203,1423)	14.16 (12.93,15.29)	2483 (2190,2781)	11.37 (10.03,12.74)	-0.6***
					(-0.17 to 0)					(-1.29 to -1.11)					(-0.69 to -0.5)
85-89	95 (80,108)	3.58 (3.02,4.06)	292 (219,363)	3.92 (2.93,4.87)	0.16*	401 (352,447)	37.04 (32.52,41.32)	1256 (1070,1421)	31.96 (27.22,36.15)	-0.53***	496 (440,543)	13.27 (11.76,14.53)	1548 (1321,1726)	13.61 (11.61,15.17)	0.01
					(0.02 to 0.29)					(-0.62 to -0.44)					(-0.05 to 0.08)
90-94	23 (19,26)	3.37 (2.72,3.83)	121 (88,149)	3.9 (2.85,4.8)	0.51***	87 (75,97)	36.13 (31.26,40.58)	369 (310,419)	29 (24.32,32.89)	-0.65***	110 (95,122)	11.83 (10.26,13.1)	490 (399,550)	11.21 (9.12,12.57)	-0.08*
					(0.39 to 0.62)					(-0.73 to -0.57)					(-0.16 to -0.01)
95+	4 (3,5)	2.72 (2.09,3.22)	21 (15,26)	2.55 (1.81,3.18)	-0.21	14 (12,16)	32.05 (26.27,36.3)	54 (42,60)	19.36 (15.21,21.73)	-1.56***	18 (15,20)	9.57 (7.75,10.78)	75 (57,85)	6.76 (5.2,7.71)	-1.1***
					(-0.44 to 0.02)					(-1.69 to -1.43)					(-1.26 to -0.93)
Middle SDI
55-59	503 (328,593)	1.94 (1.27,2.29)	1105 (845,1393)	1.57 (1.2,1.98)	-0.93***	3240 (2910,3582)	11.89 (10.68,13.14)	7386 (6456,8400)	10.94 (9.56,12.44)	-0.28***	3743 (3369,4101)	7.04 (6.34,7.71)	8491 (7457,9667)	6.16 (5.41,7.01)	-0.48***
					(-1.11 to -0.76)					(-0.42 to -0.15)					(-0.61 to -0.34)
60-64	574 (395,682)	2.71 (1.86,3.22)	1188 (911,1432)	2.28 (1.75,2.75)	-0.7***	3475 (3133,3830)	16.07 (14.49,17.71)	7983 (7013,9052)	16.09 (14.13,18.24)	-0.13*	4049 (3659,4427)	9.45 (8.54,10.34)	9171 (8175,10330)	9.01 (8.03,10.15)	-0.29***
					(-0.83 to -0.57)					(-0.25 to -0.01)					(-0.41 to -0.17)
65-69	571 (378,671)	3.48 (2.31,4.09)	1375 (994,1708)	2.98 (2.15,3.7)	-0.76***	3092 (2794,3432)	19.98 (18.05,22.17)	8325 (7210,9682)	19.37 (16.77,22.52)	-0.21***	3664 (3296,3999)	11.5 (10.34,12.55)	9700 (8565,11133)	10.88 (9.61,12.49)	-0.32***
					(-0.91 to -0.62)					(-0.32 to -0.1)					(-0.43 to -0.21)
70-74	508 (331,602)	4.33 (2.82,5.14)	1171 (840,1491)	3.62 (2.6,4.61)	-0.74***	2322 (2085,2564)	22.92 (20.58,25.31)	6450 (5606,7350)	22.03 (19.15,25.1)	-0.23***	2830 (2538,3100)	12.95 (11.61,14.18)	7621 (6705,8654)	12.37 (10.88,14.04)	-0.27***
					(-0.83 to -0.65)					(-0.32 to -0.15)					(-0.35 to -0.19)
75-79	345 (231,407)	4.59 (3.08,5.42)	816 (560,1034)	3.86 (2.65,4.89)	-0.61***	1401 (1274,1517)	23.88 (21.72,25.86)	3975 (3473,4531)	22.06 (19.28,25.15)	-0.26***	1745 (1568,1881)	13.05 (11.73,14.07)	4791 (4249,5422)	12.23 (10.85,13.84)	-0.21***
					(-0.71 to -0.5)					(-0.34 to -0.17)					(-0.28 to -0.14)
80-84	195 (140,227)	4.78 (3.44,5.57)	534 (365,672)	3.94 (2.69,4.95)	-0.75***	698 (626,761)	24.42 (21.91,26.65)	2263 (1978,2549)	22.08 (19.29,24.87)	-0.43***	892 (784,966)	12.88 (11.31,13.95)	2797 (2469,3134)	11.74 (10.36,13.16)	-0.38***
					(-0.84 to -0.66)					(-0.48 to -0.37)					(-0.44 to -0.33)
85-89	95 (73,108)	5.7 (4.41,6.52)	311 (208,411)	4.4 (2.95,5.82)	-0.81***	281 (250,306)	26.34 (23.42,28.69)	1196 (1031,1348)	27.11 (23.37,30.55)	0.06	375 (334,407)	13.76 (12.25,14.91)	1507 (1263,1691)	13.14 (11.02,14.74)	-0.14***
					(-0.95 to -0.67)					(0 to 0.12)					(-0.2 to -0.08)
90-94	20 (15,23)	4.78 (3.73,5.6)	108 (73,141)	4.24 (2.89,5.52)	-0.5***	64 (56,70)	25.66 (22.43,28.02)	331 (275,375)	25.3 (21,28.66)	-0.01	83 (72,91)	12.61 (10.89,13.72)	439 (357,495)	11.39 (9.27,12.85)	-0.37***
					(-0.58 to -0.42)					(-0.1 to 0.09)					(-0.47 to -0.26)
95+	3 (2,4)	3.3 (2.51,4.14)	23 (16,30)	3.21 (2.22,4.2)	-0.29**	11 (9,13)	22.37 (18.35,25.48)	58 (45,67)	17.36 (13.51,20.06)	-1.09***	14 (12,16)	9.72 (7.93,11.06)	81 (62,94)	7.75 (5.91,9)	-1.02***
					(-0.46 to -0.11)					(-1.22 to -0.97)					(-1.17 to -0.86)
Low-middle SDI
55-59	345 (243,481)	2.29 (1.61,3.19)	806 (646,1117)	2.28 (1.83,3.16)	-0.14	2459 (2034,3000)	15.35 (12.7,18.73)	5037 (4328,5941)	14.75 (12.67,17.4)	-0.07	2804 (2340,3366)	9.02 (7.53,10.82)	5843 (5087,6714)	8.41 (7.32,9.67)	-0.18*
					(-0.3 to 0.02)					(-0.22 to 0.08)					(-0.32 to -0.03)
60-64	371 (264,507)	3.04 (2.16,4.15)	825 (686,1144)	2.81 (2.33,3.89)	-0.19***	2754 (2288,3286)	21.04 (17.47,25.1)	5335 (4736,6121)	19.22 (17.06,22.05)	-0.33***	3126 (2653,3701)	12.35 (10.48,14.62)	6160 (5550,6976)	10.77 (9.71,12.2)	-0.43***
					(-0.27 to -0.11)					(-0.43 to -0.23)					(-0.54 to -0.33)
65-69	319 (242,435)	3.57 (2.7,4.86)	813 (671,1126)	3.53 (2.91,4.89)	-0.04	2384 (1978,2878)	25.84 (21.43,31.19)	5121 (4392,5883)	23.99 (20.57,27.56)	-0.27***	2703 (2289,3224)	14.88 (12.6,17.74)	5933 (5175,6802)	13.38 (11.66,15.33)	-0.37***
					(-0.11 to 0.03)					(-0.38 to -0.16)					(-0.48 to -0.25)
70-74	258 (195,350)	4.19 (3.16,5.69)	690 (560,977)	4.19 (3.4,5.93)	-0.14**	1608 (1314,1919)	26.23 (21.44,31.31)	3982 (3485,4598)	26.6 (23.28,30.71)	-0.15*	1866 (1547,2191)	15.19 (12.59,17.83)	4673 (4143,5347)	14.86 (13.17,17)	-0.29***
					(-0.23 to -0.05)					(-0.28 to -0.02)					(-0.42 to -0.15)
75-79	151 (113,198)	3.95 (2.96,5.18)	419 (338,579)	3.89 (3.14,5.38)	-0.13*	929 (766,1113)	24.68 (20.34,29.56)	2308 (2009,2679)	24.74 (21.54,28.72)	-0.06	1080 (906,1278)	14.25 (11.96,16.87)	2726 (2397,3154)	13.58 (11.94,15.71)	-0.26***
					(-0.23 to -0.02)					(-0.14 to 0.01)					(-0.35 to -0.18)
80-84	78 (60,104)	3.66 (2.81,4.86)	249 (200,349)	3.86 (3.11,5.42)	0.14*	506 (402,622)	24.96 (19.82,30.73)	1328 (1141,1533)	26.24 (22.54,30.29)	0.19**	584 (475,703)	14.03 (11.42,16.88)	1577 (1381,1823)	13.71 (12.01,15.85)	-0.06
					(0.02 to 0.26)					(0.09 to 0.3)					(-0.16 to 0.04)
85-89	30 (23,40)	3.47 (2.69,4.57)	98 (78,137)	3.43 (2.72,4.77)	0.1	167 (131,205)	21.12 (16.67,25.96)	498 (432,577)	23.39 (20.31,27.11)	0.36***	197 (159,237)	11.89 (9.62,14.31)	596 (520,693)	11.93 (10.4,13.86)	0.06
					(-0.02 to 0.21)					(0.22 to 0.49)					(-0.07 to 0.19)
90-94	7 (5,8)	2.74 (2.14,3.4)	25 (19,33)	2.61 (1.96,3.46)	-0.01	39 (31,49)	19.24 (15.51,24.17)	143 (121,166)	21.25 (18.01,24.68)	0.43***	45 (37,55)	10.29 (8.44,12.54)	167 (140,194)	10.34 (8.68,11.98)	0.02
					(-0.15 to 0.13)					(0.27 to 0.59)					(-0.13 to 0.17)
95+	1 (1,2)	2.14 (1.63,2.69)	6 (4,8)	2 (1.42,2.62)	0.01	9 (7,11)	20.07 (15.56,25.74)	32 (25,38)	19.75 (15.61,23.04)	0.06	10 (8,12)	9.68 (7.57,12.24)	38 (30,44)	8.39 (6.63,9.68)	-0.39***
					(-0.2 to 0.21)					(-0.12 to 0.24)					(-0.59 to -0.2)
Low SDI
55-59	133 (73,175)	2.35 (1.3,3.09)	254 (182,319)	2 (1.43,2.51)	-0.87***	776 (615,988)	12.85 (10.19,16.36)	1313 (1090,1569)	10.42 (8.65,12.45)	-0.78***	909 (706,1148)	7.78 (6.04,9.82)	1567 (1300,1841)	6.19 (5.13,7.27)	-0.86***
					(-1.03 to -0.71)					(-0.91 to -0.65)					(-1 to -0.73)
60-64	139 (80,184)	3.12 (1.79,4.14)	266 (196,335)	2.66 (1.96,3.36)	-0.61***	869 (674,1093)	17.81 (13.81,22.39)	1467 (1206,1756)	15.06 (12.38,18.03)	-0.77***	1008 (795,1248)	10.8 (8.52,13.37)	1732 (1451,2024)	8.79 (7.36,10.26)	-0.86***
					(-0.68 to -0.54)					(-0.9 to -0.63)					(-0.98 to -0.74)
65-69	126 (74,167)	3.73 (2.18,4.96)	267 (194,342)	3.47 (2.52,4.46)	-0.29***	772 (606,989)	21.54 (16.89,27.57)	1346 (1101,1626)	18.2 (14.88,21.99)	-0.68***	898 (699,1135)	12.91 (10.05,16.32)	1613 (1356,1911)	10.7 (9,12.67)	-0.75***
					(-0.38 to -0.21)					(-0.78 to -0.57)					(-0.86 to -0.63)
70-74	92 (57,118)	3.96 (2.47,5.09)	222 (160,290)	4.19 (3.02,5.46)	0.18***	524 (413,668)	21.72 (17.12,27.64)	1059 (874,1289)	20.91 (17.27,25.46)	-0.21***	616 (491,766)	13.03 (10.39,16.21)	1281 (1089,1532)	12.35 (10.5,14.77)	-0.26***
					(0.13 to 0.24)					(-0.3 to -0.12)					(-0.35 to -0.17)
75-79	52 (31,66)	3.79 (2.31,4.85)	127 (94,162)	3.83 (2.82,4.87)	0.08	293 (229,367)	21.68 (16.98,27.17)	630 (528,742)	20.34 (17.05,23.97)	-0.22***	344 (274,424)	12.69 (10.11,15.63)	757 (641,877)	11.79 (9.99,13.67)	-0.27***
					(-0.01 to 0.18)					(-0.3 to -0.14)					(-0.34 to -0.2)
80-84	23 (15,30)	3.4 (2.15,4.36)	68 (49,86)	3.75 (2.68,4.75)	0.31**	132 (101,170)	21.22 (16.19,27.32)	332 (266,400)	21.32 (17.1,25.67)	0.19	155 (118,194)	11.94 (9.11,14.97)	400 (330,469)	11.86 (9.8,13.91)	0.15
					(0.12 to 0.5)					(0 to 0.38)					(-0.03 to 0.33)
85-89	7 (4,9)	2.84 (1.78,3.66)	23 (16,30)	3.12 (2.16,4.05)	0.27*	38 (29,50)	18.17 (13.69,23.85)	120 (99,142)	20.24 (16.73,24.05)	0.49***	45 (34,57)	9.85 (7.45,12.56)	143 (120,167)	10.7 (8.99,12.5)	0.4**
					(0.02 to 0.52)					(0.24 to 0.74)					(0.15 to 0.66)
90-94	1 (1,2)	1.78 (1.16,2.46)	4 (3,6)	2.07 (1.35,2.91)	0.44**	8 (6,10)	16.81 (12.85,21.41)	30 (25,35)	19.34 (16.17,22.62)	0.77***	9 (7,11)	8.08 (6.17,10.09)	34 (28,39)	9.51 (7.87,10.92)	0.68***
					(0.17 to 0.7)					(0.52 to 1.03)					(0.43 to 0.93)
95+	0 (0,0)	1.31 (0.82,1.92)	1 (0,1)	1.49 (0.9,2.35)	0.63***	1 (1,2)	17.02 (12.73,23.39)	4 (3,5)	15.63 (12.34,19.14)	0.57**	2 (1,2)	6.98 (5.23,9.34)	5 (4,6)	6.61 (5.29,8.02)	0.57**
					(0.43 to 0.82)					(0.23 to 0.91)					(0.23 to 0.92)

## Sheet: Table S8
Death of LC among MAOP in age groups and gender in 1990 and 2021, and its temporal trends from 1990 to 2021
Location and age（years）	Female					Male					Both
	1990		2021		1990-2021	1990		2021		1990-2021	1990		2021		1990-2021
	counts	rate	counts	rate	EAPC	counts	rate	counts	rate	EAPC	counts	rate	counts	rate	EAPC
	(95%UI)	pre 100000 (95%UI)	(95%UI)	pre 100000 (95%UI)	(95%CI)	(95%UI)	pre 100000 (95%UI)	(95%UI)	pre 100000 (95%UI)	(95%CI)	(95%UI)	pre 100000 (95%UI)	(95%UI)	pre 100000 (95%UI)	(95%CI)
Global
55-59	1227 (896,1414)	1.33 (0.97,1.53)	1845 (1529,2306)	0.92 (0.76,1.15)	-1.37***	11392 (10653,12254)	12.26 (11.47,13.19)	12803 (11729,14138)	6.57 (6.02,7.26)	-2.09***	12619 (11755,13518)	6.81 (6.35,7.3)	14648 (13498,15982)	3.7 (3.41,4.04)	-2.06***
					(-1.49 to -1.24)					(-2.23 to -1.95)					(-2.19 to -1.92)
60-64	1511 (1165,1724)	1.84 (1.42,2.1)	2164 (1813,2610)	1.32 (1.1,1.59)	-1.24***	13425 (12603,14319)	17.09 (16.05,18.23)	15475 (14376,16806)	9.95 (9.24,10.81)	-1.96***	14937 (14029,15862)	9.3 (8.73,9.88)	17639 (16534,19014)	5.51 (5.17,5.94)	-1.9***
					(-1.32 to -1.15)					(-2.1 to -1.82)					(-2.03 to -1.77)
65-69	1608 (1251,1805)	2.43 (1.89,2.72)	2526 (2059,3033)	1.75 (1.43,2.11)	-1.22***	11968 (11148,12903)	20.88 (19.44,22.51)	16841 (15597,18459)	12.77 (11.83,14)	-1.84***	13576 (12666,14543)	10.98 (10.25,11.77)	19367 (17941,21084)	7.02 (6.5,7.64)	-1.7***
					(-1.3 to -1.13)					(-1.95 to -1.72)					(-1.81 to -1.59)
70-74	1456 (1106,1639)	3.1 (2.35,3.48)	2494 (2048,3027)	2.28 (1.87,2.77)	-1.08***	8907 (8212,9645)	23.68 (21.83,25.64)	15019 (13832,16349)	15.58 (14.35,16.96)	-1.6***	10363 (9583,11126)	12.24 (11.32,13.14)	17512 (16232,18943)	8.51 (7.89,9.2)	-1.38***
					(-1.14 to -1.03)					(-1.69 to -1.51)					(-1.46 to -1.3)
75-79	1186 (952,1307)	3.26 (2.62,3.6)	1874 (1484,2214)	2.6 (2.06,3.07)	-0.97***	6680 (6228,7152)	26.47 (24.68,28.34)	10227 (9419,11121)	17.11 (15.76,18.6)	-1.42***	7865 (7338,8361)	12.78 (11.92,13.58)	12101 (11174,13142)	9.18 (8.47,9.97)	-1.12***
					(-1.07 to -0.86)					(-1.45 to -1.39)					(-1.14 to -1.09)
80-84	789 (651,877)	3.57 (2.95,3.97)	1506 (1190,1755)	2.96 (2.34,3.44)	-0.79***	3994 (3649,4329)	30.06 (27.47,32.59)	7451 (6729,8052)	20.33 (18.36,21.97)	-1.26***	4782 (4360,5135)	13.52 (12.32,14.52)	8957 (8033,9670)	10.23 (9.17,11.04)	-0.89***
					(-0.87 to -0.7)					(-1.32 to -1.2)					(-0.95 to -0.83)
85-89	397 (335,444)	3.95 (3.34,4.42)	896 (692,1072)	3.15 (2.43,3.77)	-0.85***	1610 (1474,1761)	31.79 (29.12,34.78)	4035 (3542,4389)	23.39 (20.53,25.44)	-1.01***	2007 (1820,2174)	13.28 (12.04,14.38)	4931 (4270,5353)	10.78 (9.34,11.71)	-0.69***
					(-0.94 to -0.75)					(-1.07 to -0.96)					(-0.76 to -0.62)
90-94	118 (95,132)	3.89 (3.14,4.37)	403 (298,482)	3.34 (2.47,3.99)	-0.62***	419 (369,459)	33.26 (29.28,36.47)	1484 (1268,1614)	25.46 (21.75,27.7)	-0.85***	536 (466,585)	12.52 (10.87,13.66)	1887 (1559,2060)	10.55 (8.72,11.51)	-0.59***
					(-0.71 to -0.53)					(-0.93 to -0.77)					(-0.67 to -0.5)
95+	28 (21,32)	3.72 (2.8,4.26)	134 (97,162)	3.41 (2.46,4.11)	-0.36***	85 (70,96)	32.59 (26.74,36.7)	365 (287,405)	24.12 (18.95,26.77)	-1.04***	113 (91,127)	11.1 (8.91,12.47)	499 (383,559)	9.15 (7.04,10.26)	-0.67***
					(-0.52 to -0.21)					(-1.15 to -0.94)					(-0.77 to -0.57)
High SDI
55-59	210 (200,219)	0.97 (0.92,1.01)	221 (209,236)	0.61 (0.57,0.65)	-1.35***	2024 (1926,2128)	9.73 (9.26,10.23)	1223 (1158,1289)	3.38 (3.2,3.56)	-3.24***	2234 (2137,2342)	5.25 (5.02,5.5)	1445 (1376,1513)	1.99 (1.89,2.08)	-2.97***
					(-1.46 to -1.23)					(-3.34 to -3.13)					(-3.07 to -2.87)
60-64	302 (286,314)	1.44 (1.36,1.5)	315 (295,336)	0.9 (0.85,0.96)	-1.58***	2483 (2372,2603)	13.14 (12.56,13.78)	1821 (1731,1926)	5.46 (5.19,5.78)	-2.89***	2785 (2669,2908)	6.98 (6.69,7.29)	2136 (2037,2241)	3.13 (2.99,3.29)	-2.66***
					(-1.82 to -1.33)					(-3.08 to -2.69)					(-2.85 to -2.47)
65-69	371 (349,388)	1.89 (1.79,1.98)	353 (324,381)	1.12 (1.03,1.21)	-2.07***	2558 (2439,2702)	16.64 (15.86,17.57)	2144 (2013,2274)	7.38 (6.93,7.83)	-2.85***	2929 (2802,3081)	8.38 (8.02,8.82)	2496 (2352,2627)	4.12 (3.88,4.33)	-2.57***
					(-2.31 to -1.82)					(-3.03 to -2.67)					(-2.74 to -2.4)
70-74	320 (299,336)	2.2 (2.05,2.31)	379 (341,413)	1.34 (1.2,1.46)	-2.11***	1938 (1856,2023)	18.47 (17.69,19.28)	2227 (2085,2353)	8.9 (8.33,9.4)	-2.79***	2258 (2161,2354)	9.01 (8.63,9.4)	2607 (2447,2745)	4.88 (4.59,5.14)	-2.38***
					(-2.31 to -1.92)					(-2.93 to -2.64)					(-2.52 to -2.24)
75-79	318 (290,336)	2.44 (2.22,2.57)	301 (263,331)	1.52 (1.32,1.67)	-2.08***	1724 (1637,1810)	21.22 (20.16,22.28)	1680 (1561,1781)	10.28 (9.56,10.9)	-2.5***	2042 (1938,2138)	9.65 (9.15,10.1)	1981 (1827,2093)	5.47 (5.05,5.78)	-2.01***
					(-2.22 to -1.93)					(-2.59 to -2.41)					(-2.08 to -1.94)
80-84	232 (199,249)	2.58 (2.22,2.78)	268 (212,302)	1.72 (1.36,1.93)	-1.74***	1196 (1105,1276)	25.71 (23.76,27.42)	1453 (1272,1576)	12.82 (11.23,13.91)	-2.26***	1427 (1304,1517)	10.47 (9.56,11.13)	1721 (1493,1862)	6.38 (5.54,6.9)	-1.63***
					(-1.91 to -1.58)					(-2.3 to -2.21)					(-1.69 to -1.57)
85-89	136 (113,149)	2.95 (2.45,3.24)	215 (162,246)	2.09 (1.57,2.39)	-1.31***	555 (500,597)	29.01 (26.16,31.24)	1008 (858,1108)	16.32 (13.89,17.95)	-1.85***	691 (617,741)	10.6 (9.47,11.37)	1223 (1027,1345)	7.41 (6.22,8.15)	-1.15***
					(-1.42 to -1.19)					(-1.96 to -1.75)					(-1.28 to -1.02)
90-94	53 (42,60)	3.29 (2.59,3.71)	136 (98,159)	2.58 (1.87,3.03)	-1.01***	158 (137,172)	30.43 (26.29,33.02)	499 (406,552)	20.68 (16.81,22.87)	-1.31***	211 (181,229)	9.9 (8.48,10.75)	635 (504,705)	8.28 (6.58,9.2)	-0.67***
					(-1.16 to -0.86)					(-1.45 to -1.18)					(-0.83 to -0.51)
95+	15 (11,18)	3.49 (2.58,3.97)	60 (42,71)	2.91 (2.04,3.46)	-0.71***	32 (25,36)	27.72 (22.01,30.85)	146 (111,165)	20.55 (15.72,23.22)	-1.19***	47 (37,53)	8.51 (6.58,9.48)	206 (155,234)	7.42 (5.6,8.43)	-0.58***
					(-0.94 to -0.48)					(-1.35 to -1.03)					(-0.76 to -0.39)
High-middle SDI
55-59	239 (192,277)	1 (0.81,1.16)	262 (212,325)	0.57 (0.46,0.71)	-1.99***	4068 (3838,4303)	17.94 (16.92,18.98)	2808 (2494,3105)	6.37 (5.66,7.05)	-3.54***	4306 (4073,4551)	9.26 (8.76,9.79)	3070 (2755,3369)	3.41 (3.06,3.75)	-3.43***
					(-2.06 to -1.91)					(-3.74 to -3.33)					(-3.62 to -3.24)
60-64	311 (260,355)	1.35 (1.13,1.54)	339 (273,402)	0.89 (0.72,1.06)	-1.48***	4923 (4672,5211)	24.65 (23.39,26.09)	3758 (3365,4167)	10.75 (9.63,11.92)	-3.02***	5234 (4980,5525)	12.16 (11.57,12.83)	4097 (3692,4523)	5.62 (5.06,6.2)	-2.87***
					(-1.58 to -1.37)					(-3.22 to -2.82)					(-3.05 to -2.69)
65-69	336 (280,382)	1.87 (1.56,2.13)	445 (344,554)	1.26 (0.97,1.56)	-1.49***	3776 (3539,4030)	27.77 (26.03,29.64)	4108 (3667,4606)	13.28 (11.85,14.89)	-2.81***	4112 (3860,4375)	13.04 (12.25,13.88)	4553 (4100,5046)	6.86 (6.18,7.6)	-2.52***
					(-1.6 to -1.38)					(-2.98 to -2.64)					(-2.69 to -2.35)
70-74	303 (244,348)	2.48 (1.99,2.84)	451 (334,551)	1.68 (1.24,2.05)	-1.35***	2611 (2406,2811)	31.04 (28.6,33.42)	3555 (3170,3998)	16.18 (14.43,18.2)	-2.45***	2915 (2711,3134)	14.11 (13.13,15.18)	4006 (3604,4460)	8.2 (7.38,9.13)	-2.03***
					(-1.46 to -1.24)					(-2.6 to -2.3)					(-2.16 to -1.9)
75-79	290 (245,329)	2.75 (2.32,3.12)	368 (276,457)	2.18 (1.63,2.7)	-1.03***	2152 (2004,2317)	35.28 (32.87,37.98)	2299 (2042,2586)	17.73 (15.75,19.94)	-2.1***	2442 (2291,2611)	14.67 (13.77,15.69)	2667 (2387,2971)	8.93 (7.99,9.95)	-1.55***
					(-1.17 to -0.89)					(-2.16 to -2.04)					(-1.59 to -1.51)
80-84	207 (177,235)	3.34 (2.86,3.8)	349 (261,428)	2.6 (1.95,3.19)	-0.92***	1197 (1091,1311)	38.51 (35.09,42.17)	1796 (1573,2020)	21.35 (18.69,24)	-1.89***	1405 (1287,1522)	15.09 (13.82,16.36)	2145 (1903,2386)	9.83 (8.72,10.93)	-1.32***
					(-1 to -0.83)					(-1.97 to -1.81)					(-1.4 to -1.23)
85-89	99 (84,113)	3.73 (3.16,4.24)	228 (169,282)	3.06 (2.27,3.79)	-0.86***	445 (394,496)	41.14 (36.39,45.8)	1069 (924,1197)	27.19 (23.51,30.47)	-1.43***	545 (487,597)	14.57 (13.02,15.97)	1296 (1120,1436)	11.4 (9.84,12.62)	-0.91***
					(-1.02 to -0.7)					(-1.54 to -1.32)					(-1 to -0.82)
90-94	27 (22,31)	3.97 (3.2,4.56)	107 (79,133)	3.47 (2.55,4.3)	-0.44***	108 (95,121)	44.88 (39.39,50.57)	368 (310,413)	28.85 (24.36,32.44)	-1.4***	135 (118,150)	14.53 (12.72,16.12)	475 (391,532)	10.87 (8.94,12.17)	-0.89***
					(-0.57 to -0.32)					(-1.48 to -1.32)					(-0.97 to -0.8)
95+	6 (4,7)	4.01 (3.09,4.72)	31 (22,39)	3.75 (2.68,4.67)	-0.22	21 (17,23)	47.18 (38.78,53.22)	79 (62,88)	28.44 (22.42,31.88)	-1.57***	27 (22,30)	14.08 (11.45,15.84)	110 (84,124)	9.93 (7.64,11.26)	-1.1***
					(-0.45 to 0.01)					(-1.7 to -1.43)					(-1.27 to -0.94)
Middle SDI
55-59	377 (242,448)	1.45 (0.94,1.73)	577 (452,733)	0.82 (0.64,1.04)	-2.1***	2495 (2238,2770)	9.15 (8.21,10.16)	3985 (3530,4492)	5.9 (5.23,6.65)	-1.45***	2872 (2575,3145)	5.4 (4.84,5.92)	4562 (4068,5112)	3.31 (2.95,3.71)	-1.64***
					(-2.25 to -1.94)					(-1.56 to -1.34)					(-1.75 to -1.53)
60-64	451 (306,542)	2.13 (1.44,2.56)	664 (515,789)	1.27 (0.99,1.51)	-1.9***	2766 (2505,3047)	12.79 (11.58,14.09)	4552 (4043,5142)	9.18 (8.15,10.36)	-1.29***	3218 (2905,3517)	7.51 (6.78,8.21)	5216 (4698,5816)	5.13 (4.62,5.71)	-1.45***
					(-2.01 to -1.79)					(-1.38 to -1.19)					(-1.54 to -1.36)
65-69	486 (320,572)	2.96 (1.95,3.49)	823 (614,995)	1.78 (1.33,2.16)	-1.92***	2632 (2382,2918)	17.01 (15.39,18.85)	5109 (4500,5807)	11.89 (10.47,13.51)	-1.3***	3118 (2805,3409)	9.78 (8.8,10.7)	5933 (5293,6704)	6.66 (5.94,7.52)	-1.42***
					(-2.03 to -1.8)					(-1.39 to -1.22)					(-1.51 to -1.33)
70-74	478 (311,568)	4.08 (2.65,4.85)	813 (599,1020)	2.51 (1.85,3.15)	-1.72***	2171 (1942,2398)	21.43 (19.17,23.67)	4506 (3966,5103)	15.39 (13.55,17.43)	-1.19***	2649 (2371,2898)	12.12 (10.85,13.26)	5320 (4728,5987)	8.63 (7.67,9.71)	-1.23***
					(-1.78 to -1.66)					(-1.25 to -1.13)					(-1.29 to -1.18)
75-79	355 (234,421)	4.74 (3.12,5.62)	649 (454,806)	3.07 (2.15,3.81)	-1.45***	1446 (1313,1567)	24.65 (22.39,26.73)	3207 (2845,3619)	17.8 (15.79,20.09)	-1.07***	1801 (1619,1945)	13.47 (12.1,14.55)	3856 (3440,4317)	9.84 (8.78,11.02)	-1.03***
					(-1.51 to -1.39)					(-1.12 to -1.02)					(-1.07 to -0.99)
80-84	227 (162,265)	5.57 (3.99,6.51)	523 (368,650)	3.86 (2.71,4.79)	-1.31***	816 (734,891)	28.55 (25.68,31.18)	2250 (1988,2523)	21.95 (19.39,24.61)	-0.96***	1043 (926,1129)	15.05 (13.36,16.3)	2774 (2466,3090)	11.64 (10.35,12.97)	-0.92***
					(-1.38 to -1.24)					(-1.02 to -0.9)					(-0.98 to -0.87)
85-89	115 (89,131)	6.89 (5.35,7.88)	307 (209,398)	4.34 (2.96,5.64)	-1.47***	344 (308,373)	32.24 (28.91,35.05)	1198 (1032,1354)	27.14 (23.38,30.69)	-0.6***	458 (411,495)	16.79 (15.05,18.15)	1504 (1293,1679)	13.12 (11.27,14.64)	-0.8***
					(-1.57 to -1.37)					(-0.69 to -0.51)					(-0.85 to -0.74)
90-94	26 (21,31)	6.37 (5,7.52)	121 (85,156)	4.77 (3.32,6.14)	-1.05***	86 (76,94)	34.67 (30.68,37.79)	382 (320,431)	29.16 (24.4,32.92)	-0.52***	112 (98,122)	16.99 (14.8,18.46)	503 (412,562)	13.05 (10.69,14.59)	-0.89***
					(-1.13 to -0.97)					(-0.6 to -0.44)					(-0.98 to -0.8)
95+	5 (4,6)	4.9 (3.77,6.15)	33 (23,44)	4.72 (3.28,6.21)	-0.32**	17 (14,19)	33.49 (27.66,38.04)	85 (67,98)	25.51 (19.94,29.41)	-1.15***	21 (18,24)	14.52 (11.94,16.48)	118 (91,137)	11.39 (8.72,13.18)	-1.07***
					(-0.49 to -0.14)					(-1.28 to -1.03)					(-1.22 to -0.92)
Low-middle SDI
55-59	286 (201,398)	1.9 (1.33,2.64)	584 (463,811)	1.65 (1.31,2.3)	-0.55***	2102 (1733,2576)	13.13 (10.82,16.08)	3712 (3175,4403)	10.87 (9.3,12.89)	-0.54***	2388 (1994,2869)	7.68 (6.41,9.22)	4296 (3726,4981)	6.19 (5.36,7.17)	-0.64***
					(-0.68 to -0.42)					(-0.66 to -0.41)					(-0.76 to -0.52)
60-64	321 (230,440)	2.63 (1.89,3.6)	628 (522,870)	2.13 (1.78,2.96)	-0.58***	2439 (2025,2927)	18.63 (15.47,22.35)	4092 (3626,4725)	14.74 (13.06,17.02)	-0.78***	2761 (2330,3276)	10.91 (9.21,12.94)	4720 (4237,5398)	8.26 (7.41,9.44)	-0.88***
					(-0.65 to -0.52)					(-0.86 to -0.71)					(-0.96 to -0.8)
65-69	294 (223,402)	3.29 (2.5,4.5)	668 (554,941)	2.9 (2.41,4.09)	-0.39***	2239 (1855,2722)	24.27 (20.1,29.5)	4255 (3626,4914)	19.93 (16.99,23.02)	-0.65***	2534 (2137,3027)	13.94 (11.76,16.66)	4923 (4267,5662)	11.1 (9.62,12.76)	-0.74***
					(-0.45 to -0.33)					(-0.74 to -0.56)					(-0.84 to -0.65)
70-74	259 (194,351)	4.2 (3.14,5.7)	633 (511,885)	3.84 (3.1,5.37)	-0.41***	1632 (1331,1955)	26.63 (21.71,31.89)	3678 (3208,4273)	24.57 (21.43,28.54)	-0.45***	1891 (1560,2222)	15.39 (12.7,18.08)	4311 (3815,4958)	13.71 (12.13,15.77)	-0.58***
					(-0.5 to -0.32)					(-0.57 to -0.34)					(-0.7 to -0.46)
75-79	163 (122,213)	4.27 (3.19,5.59)	420 (338,579)	3.9 (3.14,5.38)	-0.36***	1021 (841,1227)	27.12 (22.33,32.61)	2355 (2048,2752)	25.25 (21.95,29.51)	-0.3***	1184 (989,1407)	15.62 (13.04,18.56)	2775 (2436,3217)	13.82 (12.13,16.02)	-0.5***
					(-0.45 to -0.27)					(-0.36 to -0.24)					(-0.57 to -0.42)
80-84	94 (72,125)	4.38 (3.37,5.85)	283 (229,397)	4.39 (3.56,6.17)	-0.02	616 (489,757)	30.4 (24.15,37.38)	1545 (1320,1801)	30.53 (26.07,35.58)	0.05	709 (577,858)	17.05 (13.87,20.62)	1828 (1599,2108)	15.9 (13.91,18.33)	-0.2***
					(-0.14 to 0.1)					(-0.05 to 0.16)					(-0.3 to -0.1)
85-89	38 (29,50)	4.35 (3.4,5.81)	116 (93,161)	4.04 (3.25,5.62)	-0.11	214 (169,265)	27.18 (21.37,33.55)	605 (527,705)	28.44 (24.77,33.12)	0.18*	252 (203,304)	15.24 (12.25,18.41)	721 (630,838)	14.43 (12.6,16.77)	-0.12
					(-0.22 to 0.01)					(0.04 to 0.32)					(-0.26 to 0.01)
90-94	9 (7,11)	3.76 (2.92,4.72)	32 (24,43)	3.39 (2.59,4.52)	-0.18*	55 (44,69)	27.1 (21.83,34.23)	191 (163,222)	28.54 (24.25,33.15)	0.28**	64 (52,78)	14.44 (11.84,17.62)	224 (190,259)	13.82 (11.74,16)	-0.13
					(-0.32 to -0.04)					(0.12 to 0.44)					(-0.29 to 0.03)
95+	2 (1,2)	3.22 (2.44,4.05)	9 (6,11)	2.95 (2.09,3.9)	-0.05	13 (10,17)	30.89 (23.9,39.73)	48 (38,56)	29.4 (23.54,34.2)	-0.04	15 (12,19)	14.85 (11.64,18.73)	57 (45,65)	12.48 (9.95,14.31)	-0.49***
					(-0.26 to 0.15)					(-0.22 to 0.14)					(-0.69 to -0.29)
Low SDI
55-59	113 (62,149)	2.01 (1.11,2.64)	199 (141,249)	1.56 (1.11,1.96)	-1.14***	684 (542,873)	11.32 (8.97,14.45)	1057 (872,1267)	8.39 (6.92,10.05)	-1.06***	797 (623,1002)	6.82 (5.33,8.57)	1255 (1040,1471)	4.96 (4.11,5.81)	-1.14***
					(-1.28 to -1)					(-1.17 to -0.94)					(-1.25 to -1.02)
60-64	124 (72,165)	2.78 (1.61,3.69)	217 (160,271)	2.17 (1.61,2.72)	-0.88***	792 (621,994)	16.22 (12.73,20.38)	1228 (1009,1470)	12.61 (10.36,15.09)	-1.03***	916 (725,1139)	9.81 (7.77,12.2)	1445 (1217,1686)	7.33 (6.17,8.55)	-1.13***
					(-0.96 to -0.8)					(-1.15 to -0.91)					(-1.23 to -1.02)
65-69	119 (70,158)	3.53 (2.07,4.69)	233 (169,298)	3.04 (2.2,3.87)	-0.53***	743 (580,952)	20.71 (16.18,26.55)	1200 (985,1453)	16.23 (13.32,19.65)	-0.91***	862 (672,1091)	12.39 (9.66,15.7)	1433 (1210,1678)	9.51 (8.02,11.13)	-0.98***
					(-0.62 to -0.45)					(-1.01 to -0.81)					(-1.09 to -0.88)
70-74	94 (59,120)	4.05 (2.54,5.21)	213 (155,279)	4.02 (2.92,5.25)	0	543 (428,687)	22.48 (17.74,28.43)	1031 (853,1265)	20.37 (16.86,24.99)	-0.39***	637 (509,788)	13.47 (10.77,16.67)	1245 (1057,1488)	12 (10.19,14.34)	-0.45***
					(-0.05 to 0.04)					(-0.47 to -0.32)					(-0.52 to -0.37)
75-79	57 (35,72)	4.17 (2.55,5.31)	133 (97,169)	4.01 (2.93,5.07)	-0.07	327 (256,411)	24.21 (18.94,30.42)	673 (564,795)	21.74 (18.23,25.69)	-0.35***	384 (306,473)	14.14 (11.29,17.44)	806 (684,935)	12.56 (10.65,14.56)	-0.41***
					(-0.15 to 0.02)					(-0.42 to -0.28)					(-0.47 to -0.34)
80-84	28 (18,36)	4.13 (2.6,5.3)	80 (57,101)	4.41 (3.15,5.54)	0.21*	162 (124,209)	26.07 (19.98,33.58)	397 (319,478)	25.48 (20.51,30.69)	0.11	190 (145,239)	14.64 (11.18,18.42)	477 (394,561)	14.14 (11.68,16.62)	0.06
					(0.03 to 0.38)					(-0.07 to 0.29)					(-0.11 to 0.23)
85-89	9 (6,12)	3.65 (2.27,4.69)	29 (20,37)	3.86 (2.7,4.98)	0.15	49 (37,65)	23.65 (17.84,30.98)	151 (125,178)	25.55 (21.17,30.21)	0.4**	58 (45,74)	12.8 (9.83,16.33)	180 (151,210)	13.46 (11.28,15.7)	0.31*
					(-0.1 to 0.39)					(0.16 to 0.64)					(0.06 to 0.56)
90-94	2 (1,2)	2.51 (1.65,3.43)	6 (4,8)	2.82 (1.83,3.95)	0.34*	11 (9,15)	23.95 (18.3,30.66)	42 (35,49)	26.89 (22.72,31.48)	0.7***	13 (10,16)	11.49 (8.78,14.38)	47 (40,54)	13.2 (11.09,15.13)	0.6***
					(0.08 to 0.61)					(0.45 to 0.94)					(0.36 to 0.85)
95+	0 (0,0)	2.02 (1.25,2.96)	1 (1,2)	2.22 (1.35,3.53)	0.53***	2 (2,3)	26.44 (19.77,36.11)	7 (5,8)	23.73 (18.78,29.19)	0.5**	3 (2,3)	10.84 (8.14,14.53)	8 (6,9)	10.02 (8.02,12.17)	0.5**
					(0.33 to 0.73)					(0.16 to 0.84)					(0.15 to 0.85)

## Sheet: Table S9
DALY of LC among MAOP in age groups and gender in 1990 and 2021, and its temporal trends from 1990 to 2021
Location and age（years）	Female					Male					Both
	1990		2021		1990-2021	1990		2021		1990-2021	1990		2021		1990-2021
	counts	rate	counts	rate	EAPC	counts	rate	counts	rate	EAPC	counts	rate	counts	rate	EAPC
	(95%UI)	pre 100000 (95%UI)	(95%UI)	pre 100000 (95%UI)	(95%CI)	(95%UI)	pre- 100000 (95%UI)	(95%UI)	pre 100000 (95%UI)	(95%CI)	(95%UI)	pre 100000 (95%UI)	(95%UI)	pre 100000 (95%UI)	(95%CI)
Global
55-59	42247 (30768,48656)	45.77 (33.33,52.71)	64175 (52968,80171)	31.93 (26.35,39.89)	-1.33***	390956 (365380,418522)	420.89 (393.36,450.57)	443595 (405751,488270)	227.81 (208.37,250.75)	-2.06***	433204 (403567,463761)	233.91 (217.91,250.41)	507769 (466607,553938)	128.31 (117.91,139.98)	-2.03***
					(-1.46 to -1.2)					(-2.2 to -1.92)					(-2.16 to -1.89)
60-64	45063 (34927,51496)	54.91 (42.56,62.75)	65221 (54652,78532)	39.65 (33.22,47.74)	-1.2***	398729 (373924,427094)	507.64 (476.06,543.75)	463638 (429177,504950)	298.09 (275.93,324.65)	-1.92***	443791 (416712,470351)	276.32 (259.46,292.85)	528859 (494367,570328)	165.24 (154.47,178.2)	-1.87***
					(-1.28 to -1.12)					(-2.06 to -1.79)					(-1.99 to -1.74)
65-69	40471 (31563,45497)	61.06 (47.62,68.65)	64172 (52214,77124)	44.56 (36.26,53.56)	-1.18***	300390 (280681,323796)	523.96 (489.58,564.78)	426101 (394409,466831)	323.21 (299.17,354.11)	-1.81***	340861 (318588,365127)	275.76 (257.74,295.39)	490272 (455266,534505)	177.74 (165.05,193.77)	-1.67***
					(-1.27 to -1.1)					(-1.92 to -1.69)					(-1.78 to -1.56)
70-74	30177 (23009,33960)	64.15 (48.91,72.19)	52299 (43283,63275)	47.78 (39.55,57.81)	-1.06***	183928 (169999,199041)	488.93 (451.9,529.1)	313197 (287644,342287)	324.92 (298.41,355.1)	-1.58***	214105 (198586,229174)	252.9 (234.57,270.7)	365495 (338283,395350)	177.56 (164.34,192.07)	-1.35***
					(-1.12 to -1)					(-1.67 to -1.48)					(-1.44 to -1.27)
75-79	19696 (15752,21751)	54.22 (43.37,59.88)	31415 (24845,36982)	43.57 (34.46,51.29)	-0.95***	110512 (103254,118362)	437.97 (409.2,469.08)	170950 (157445,185880)	285.93 (263.34,310.91)	-1.4***	130208 (121634,138632)	211.53 (197.6,225.21)	202366 (186784,219577)	153.44 (141.63,166.49)	-1.1***
					(-1.05 to -0.84)					(-1.43 to -1.37)					(-1.12 to -1.07)
80-84	10266 (8444,11436)	46.47 (38.22,51.76)	19725 (15628,22922)	38.73 (30.68,45.01)	-0.77***	51854 (47191,56253)	390.37 (355.26,423.48)	97243 (88126,105050)	265.32 (240.44,286.62)	-1.25***	62120 (56512,66689)	175.6 (159.75,188.52)	116968 (105690,126219)	133.55 (120.67,144.11)	-0.87***
					(-0.85 to -0.68)					(-1.3 to -1.19)					(-0.93 to -0.82)
85-89	4157 (3509,4627)	41.37 (34.93,46.05)	9492 (7409,11219)	33.34 (26.03,39.41)	-0.8***	16723 (15293,18217)	330.24 (302,359.74)	42231 (37015,45861)	244.78 (214.55,265.82)	-0.98***	20880 (18908,22538)	138.18 (125.13,149.15)	51723 (44861,56149)	113.13 (98.12,122.81)	-0.66***
					(-0.89 to -0.72)					(-1.04 to -0.93)					(-0.73 to -0.59)
90-94	1072 (861,1200)	35.41 (28.46,39.66)	3728 (2787,4456)	30.91 (23.11,36.94)	-0.57***	3765 (3296,4125)	299.03 (261.81,327.66)	13498 (11562,14720)	231.59 (198.36,252.56)	-0.81***	4836 (4220,5280)	112.86 (98.48,123.22)	17226 (14354,18806)	96.29 (80.24,105.12)	-0.55***
					(-0.65 to -0.48)					(-0.89 to -0.73)					(-0.63 to -0.46)
95+	237 (180,271)	31.21 (23.69,35.73)	1120 (815,1343)	28.45 (20.71,34.11)	-0.4***	710 (584,795)	272.81 (224.53,305.65)	3044 (2402,3377)	201.31 (158.88,223.34)	-1.08***	946 (764,1061)	92.97 (75.03,104.26)	4164 (3225,4657)	76.41 (59.17,85.44)	-0.7***
					(-0.56 to -0.24)					(-1.19 to -0.97)					(-0.81 to -0.6)
High SDI
55-59	7466 (7073,7805)	34.33 (32.52,35.89)	8085 (7583,8678)	22.14 (20.77,23.77)	-1.26***	70833 (67272,74657)	340.48 (323.37,358.86)	44057 (41458,46468)	121.62 (114.44,128.27)	-3.15***	78299 (74618,82235)	184 (175.35,193.25)	52142 (49324,54746)	71.69 (67.81,75.27)	-2.88***
					(-1.37 to -1.15)					(-3.25 to -3.05)					(-2.98 to -2.79)
60-64	9293 (8782,9705)	44.22 (41.79,46.18)	9975 (9284,10730)	28.63 (26.65,30.8)	-1.48***	75301 (71709,79168)	398.59 (379.58,419.05)	56757 (53716,59720)	170.27 (161.15,179.16)	-2.79***	84594 (80854,88468)	211.98 (202.6,221.68)	66731 (63193,70084)	97.89 (92.7,102.81)	-2.56***
					(-1.72 to -1.25)					(-2.98 to -2.61)					(-2.74 to -2.38)
65-69	9621 (9077,10141)	49.17 (46.39,51.83)	9401 (8632,10106)	29.78 (27.34,32.01)	-1.97***	65496 (62351,69196)	425.92 (405.47,449.98)	56408 (52875,60344)	194.15 (181.99,207.7)	-2.75***	75117 (71821,78981)	214.96 (205.52,226.01)	65810 (61740,69930)	108.55 (101.84,115.35)	-2.47***
					(-2.2 to -1.73)					(-2.92 to -2.58)					(-2.63 to -2.31)
70-74	6841 (6386,7205)	46.99 (43.86,49.49)	8300 (7453,8992)	29.3 (26.3,31.74)	-2.02***	40910 (39179,42821)	389.97 (373.47,408.18)	48175 (44917,50934)	192.49 (179.47,203.51)	-2.7***	47751 (45801,49866)	190.63 (182.84,199.07)	56476 (52794,59731)	105.84 (98.94,111.94)	-2.29***
					(-2.21 to -1.83)					(-2.84 to -2.55)					(-2.42 to -2.15)
75-79	5403 (4925,5731)	41.41 (37.74,43.93)	5270 (4609,5786)	26.5 (23.18,29.1)	-1.99***	28999 (27520,30539)	356.94 (338.73,375.89)	29133 (27049,31090)	178.39 (165.63,190.38)	-2.41***	34402 (32705,36046)	162.49 (154.47,170.25)	34403 (31730,36628)	95 (87.62,101.15)	-1.92***
					(-2.13 to -1.84)					(-2.5 to -2.32)					(-1.99 to -1.85)
80-84	3065 (2642,3321)	34.13 (29.43,36.99)	3631 (2893,4081)	23.22 (18.5,26.1)	-1.67***	15737 (14558,16789)	338.3 (312.96,360.92)	19515 (17084,21197)	172.18 (150.73,187.02)	-2.19***	18802 (17194,19995)	137.93 (126.14,146.69)	23147 (20011,25121)	85.82 (74.19,93.13)	-1.56***
					(-1.84 to -1.5)					(-2.23 to -2.15)					(-1.61 to -1.52)
85-89	1453 (1203,1597)	31.56 (26.14,34.7)	2372 (1813,2720)	22.98 (17.57,26.35)	-1.21***	5852 (5287,6304)	306.1 (276.56,329.78)	10898 (9312,12012)	176.51 (150.83,194.56)	-1.77***	7304 (6546,7825)	112.13 (100.49,120.12)	13270 (11143,14645)	80.43 (67.54,88.77)	-1.06***
					(-1.32 to -1.09)					(-1.87 to -1.67)					(-1.18 to -0.94)
90-94	492 (390,555)	30.46 (24.19,34.41)	1295 (941,1520)	24.66 (17.91,28.94)	-0.9***	1442 (1249,1564)	277.52 (240.44,301.02)	4658 (3820,5145)	193.03 (158.3,213.21)	-1.23***	1934 (1650,2102)	90.63 (77.35,98.52)	5953 (4763,6615)	77.65 (62.13,86.29)	-0.59***
					(-1.04 to -0.76)					(-1.36 to -1.1)					(-0.74 to -0.43)
95+	129 (96,147)	29.34 (21.78,33.32)	500 (354,591)	24.26 (17.18,28.69)	-0.75***	270 (215,300)	233.83 (186.13,259.7)	1213 (934,1370)	171.04 (131.64,193.13)	-1.25***	399 (311,445)	71.74 (55.95,79.92)	1713 (1303,1947)	61.84 (47.03,70.28)	-0.63***
					(-0.98 to -0.51)					(-1.41 to -1.08)					(-0.81 to -0.45)
High-middle SDI
55-59	8208 (6579,9508)	34.46 (27.63,39.92)	9227 (7479,11479)	20.11 (16.3,25.02)	-1.91***	139353 (131498,147211)	614.57 (579.93,649.22)	97968 (86994,108736)	222.34 (197.43,246.78)	-3.48***	147561 (139582,156281)	317.4 (300.24,336.16)	107195 (95985,117899)	119.19 (106.72,131.09)	-3.37***
					(-1.98 to -1.83)					(-3.69 to -3.28)					(-3.56 to -3.19)
60-64	9245 (7726,10539)	40.07 (33.49,45.68)	10327 (8285,12345)	27.19 (21.81,32.5)	-1.38***	146121 (138787,154692)	731.49 (694.78,774.4)	113191 (101526,125244)	323.88 (290.5,358.37)	-2.96***	155365 (147934,163915)	360.92 (343.65,380.78)	123519 (111520,136002)	169.36 (152.91,186.47)	-2.8***
					(-1.48 to -1.28)					(-3.16 to -2.77)					(-2.98 to -2.63)
65-69	8431 (7051,9573)	47.03 (39.33,53.39)	11444 (8788,14151)	32.27 (24.78,39.9)	-1.4***	94837 (88666,101493)	697.51 (652.12,746.46)	104584 (93155,117643)	338.02 (301.08,380.23)	-2.76***	103269 (97039,110097)	327.58 (307.81,349.24)	116029 (104486,128743)	174.73 (157.35,193.88)	-2.46***
					(-1.51 to -1.29)					(-2.93 to -2.59)					(-2.62 to -2.3)
70-74	6263 (5036,7214)	51.18 (41.15,58.95)	9568 (7091,11705)	35.59 (26.38,43.54)	-1.28***	53764 (49596,57980)	639.03 (589.5,689.15)	74462 (66388,83976)	338.99 (302.24,382.31)	-2.41***	60027 (55726,64516)	290.67 (269.85,312.41)	84030 (75591,93335)	172.02 (154.74,191.07)	-1.98***
					(-1.4 to -1.16)					(-2.55 to -2.26)					(-2.11 to -1.86)
75-79	4798 (4041,5428)	45.5 (38.32,51.47)	6206 (4665,7694)	36.71 (27.6,45.52)	-0.98***	35448 (32920,38202)	581.24 (539.79,626.39)	38522 (34119,43132)	297.14 (263.17,332.7)	-2.06***	40246 (37608,43069)	241.79 (225.94,258.75)	44728 (39882,49729)	149.75 (133.53,166.5)	-1.51***
					(-1.12 to -0.84)					(-2.12 to -2)					(-1.55 to -1.47)
80-84	2692 (2302,3051)	43.42 (37.14,49.23)	4581 (3426,5601)	34.14 (25.53,41.74)	-0.88***	15506 (14143,17011)	498.67 (454.84,547.09)	23400 (20575,26248)	278.13 (244.55,311.98)	-1.86***	18197 (16655,19745)	195.51 (178.94,212.14)	27980 (24811,31098)	128.16 (113.65,142.44)	-1.29***
					(-0.96 to -0.8)					(-1.94 to -1.79)					(-1.36 to -1.21)
85-89	1034 (876,1177)	38.93 (32.96,44.32)	2419 (1791,2969)	32.48 (24.05,39.87)	-0.79***	4603 (4080,5120)	425.13 (376.83,472.84)	11155 (9639,12528)	283.85 (245.27,318.78)	-1.39***	5638 (5032,6207)	150.75 (134.56,165.98)	13573 (11714,15010)	119.3 (102.96,131.93)	-0.87***
					(-0.95 to -0.64)					(-1.5 to -1.28)					(-0.95 to -0.79)
90-94	247 (200,285)	35.85 (29.04,41.31)	991 (728,1224)	32 (23.51,39.51)	-0.37***	964 (846,1082)	401.5 (352.44,450.56)	3330 (2817,3750)	261.42 (221.12,294.33)	-1.36***	1211 (1059,1348)	130.24 (113.79,144.89)	4322 (3584,4843)	98.86 (81.98,110.77)	-0.84***
					(-0.5 to -0.25)					(-1.44 to -1.28)					(-0.92 to -0.76)
95+	49 (38,57)	33.81 (26.14,39.71)	260 (187,323)	31.48 (22.57,39.04)	-0.24	174 (144,197)	396.32 (326.48,447.44)	660 (525,741)	238.63 (189.68,267.79)	-1.58***	223 (182,250)	118.4 (96.67,132.51)	920 (711,1043)	83.38 (64.42,94.44)	-1.11***
					(-0.48 to 0)					(-1.72 to -1.44)					(-1.29 to -0.94)
Middle SDI
55-59	12887 (8285,15280)	49.74 (31.98,58.97)	19990 (15634,25437)	28.39 (22.2,36.12)	-2.06***	85229 (76267,94772)	312.7 (279.82,347.72)	137741 (122321,155177)	203.97 (181.14,229.79)	-1.41***	98116 (88053,107594)	184.55 (165.62,202.37)	157731 (140669,176848)	114.34 (101.97,128.2)	-1.6***
					(-2.21 to -1.9)					(-1.52 to -1.3)					(-1.71 to -1.49)
60-64	13337 (9038,16012)	62.88 (42.61,75.49)	19858 (15387,23574)	38.07 (29.5,45.19)	-1.86***	81633 (73936,89898)	377.55 (341.95,415.78)	135792 (120382,152951)	273.67 (242.62,308.25)	-1.25***	94970 (85686,103783)	221.73 (200.06,242.31)	155651 (140332,173307)	152.92 (137.87,170.27)	-1.41***
					(-1.96 to -1.75)					(-1.34 to -1.16)					(-1.5 to -1.32)
65-69	12096 (7973,14236)	73.8 (48.64,86.85)	20788 (15478,25158)	45.04 (33.54,54.51)	-1.87***	65541 (59160,72480)	423.47 (382.24,468.31)	128724 (112852,146537)	299.46 (262.53,340.9)	-1.26***	77637 (69717,84692)	243.62 (218.77,265.76)	149512 (133120,169396)	167.73 (149.34,190.04)	-1.38***
					(-1.99 to -1.75)					(-1.35 to -1.18)					(-1.47 to -1.29)
70-74	9811 (6376,11697)	83.67 (54.37,99.75)	16934 (12434,21181)	52.35 (38.44,65.48)	-1.68***	44487 (39906,49059)	439.13 (393.91,484.26)	93424 (82245,105993)	319.05 (280.87,361.97)	-1.16***	54298 (48612,59347)	248.43 (222.41,271.53)	110359 (98309,124211)	179.07 (159.52,201.55)	-1.2***
					(-1.74 to -1.62)					(-1.22 to -1.1)					(-1.26 to -1.14)
75-79	5853 (3855,6945)	77.98 (51.35,92.53)	10788 (7608,13378)	50.97 (35.95,63.21)	-1.43***	23784 (21613,25800)	405.53 (368.51,439.9)	53210 (47228,59980)	295.36 (262.15,332.94)	-1.05***	29637 (26682,32040)	221.66 (199.56,239.62)	63998 (57155,71555)	163.34 (145.87,182.63)	-1.01***
					(-1.49 to -1.37)					(-1.1 to -1)					(-1.05 to -0.97)
80-84	2923 (2092,3415)	71.76 (51.36,83.83)	6795 (4789,8434)	50.08 (35.29,62.16)	-1.29***	10503 (9458,11451)	367.64 (331.07,400.82)	29140 (25711,32631)	284.23 (250.79,318.28)	-0.95***	13426 (11916,14525)	193.73 (171.95,209.58)	35934 (31991,40009)	150.85 (134.3,167.96)	-0.91***
					(-1.36 to -1.22)					(-1.01 to -0.89)					(-0.96 to -0.86)
85-89	1182 (918,1352)	71.08 (55.18,81.28)	3192 (2173,4134)	45.24 (30.8,58.6)	-1.44***	3529 (3154,3838)	331.23 (296.02,360.19)	12357 (10645,13889)	280.03 (241.23,314.74)	-0.58***	4711 (4211,5102)	172.67 (154.33,187.01)	15549 (13274,17344)	135.59 (115.75,151.24)	-0.78***
					(-1.54 to -1.33)					(-0.66 to -0.49)					(-0.83 to -0.72)
90-94	236 (185,276)	56.97 (44.67,66.72)	1096 (762,1404)	43.04 (29.95,55.14)	-1.02***	765 (676,835)	308.14 (272.3,336.15)	3419 (2865,3850)	261.05 (218.74,293.95)	-0.5***	1001 (875,1091)	151.16 (132.13,164.77)	4514 (3704,5050)	117.09 (96.07,130.98)	-0.87***
					(-1.1 to -0.94)					(-0.58 to -0.42)					(-0.96 to -0.78)
95+	40 (31,50)	40.82 (31.4,51.17)	278 (193,363)	39.33 (27.3,51.41)	-0.35***	137 (114,156)	277.39 (229.87,314.73)	709 (555,815)	212.44 (166.49,244.43)	-1.2***	177 (146,201)	120.42 (99.33,136.52)	987 (761,1139)	94.83 (73.18,109.51)	-1.11***
					(-0.52 to -0.18)					(-1.34 to -1.06)					(-1.26 to -0.96)
Low-middle SDI
55-59	9763 (6854,13565)	64.73 (45.44,89.95)	20017 (15890,27805)	56.69 (45,78.75)	-0.54***	71596 (59014,87886)	447.03 (368.48,548.75)	127100 (108714,150679)	372.13 (318.3,441.16)	-0.52***	81358 (67842,98161)	261.62 (218.16,315.66)	147117 (127374,170904)	211.8 (183.37,246.04)	-0.63***
					(-0.67 to -0.41)					(-0.65 to -0.4)					(-0.74 to -0.51)
60-64	9474 (6794,12958)	77.55 (55.61,106.07)	18576 (15455,25813)	63.17 (52.56,87.78)	-0.57***	71759 (59413,86050)	548.1 (453.81,657.26)	120971 (107136,139395)	435.75 (385.92,502.12)	-0.77***	81233 (68444,96340)	320.96 (270.43,380.65)	139547 (125357,159536)	244.11 (219.29,279.08)	-0.86***
					(-0.64 to -0.51)					(-0.85 to -0.69)					(-0.94 to -0.78)
65-69	7317 (5543,9984)	81.82 (61.98,111.64)	16663 (13745,23423)	72.41 (59.73,101.79)	-0.38***	55607 (46068,67587)	602.62 (499.24,732.44)	105934 (90632,122554)	496.22 (424.55,574.08)	-0.65***	62924 (53040,75128)	346.3 (291.91,413.47)	122597 (106333,140883)	276.37 (239.7,317.59)	-0.74***
					(-0.44 to -0.32)					(-0.74 to -0.55)					(-0.83 to -0.64)
70-74	5308 (3975,7236)	86.21 (64.56,117.53)	13048 (10503,18233)	79.2 (63.75,110.66)	-0.41***	33399 (27185,39977)	544.87 (443.49,652.17)	75533 (65983,88027)	504.53 (440.74,587.98)	-0.44***	38707 (32036,45432)	315.02 (260.73,369.76)	88582 (78238,101926)	281.69 (248.79,324.12)	-0.58***
					(-0.5 to -0.32)					(-0.56 to -0.33)					(-0.7 to -0.45)
75-79	2680 (2006,3522)	70.25 (52.58,92.32)	6917 (5560,9497)	64.34 (51.72,88.33)	-0.36***	16730 (13767,20171)	444.52 (365.8,535.94)	38773 (33781,45329)	415.67 (362.15,485.95)	-0.3***	19411 (16208,23047)	256.11 (213.85,304.08)	45691 (40153,53025)	227.55 (199.97,264.08)	-0.5***
					(-0.45 to -0.27)					(-0.36 to -0.23)					(-0.57 to -0.42)
80-84	1209 (930,1611)	56.61 (43.55,75.4)	3660 (2962,5123)	56.84 (45.99,79.56)	-0.01	7928 (6285,9776)	391.37 (310.22,482.59)	19940 (17019,23319)	393.94 (336.23,460.69)	0.06	9138 (7442,11063)	219.55 (178.79,265.81)	23600 (20582,27261)	205.2 (178.96,237.04)	-0.2***
					(-0.13 to 0.1)					(-0.04 to 0.16)					(-0.29 to -0.1)
85-89	388 (303,516)	44.84 (35.06,59.71)	1199 (964,1664)	41.81 (33.6,58)	-0.1	2203 (1726,2717)	279.31 (218.74,344.44)	6217 (5414,7254)	292.09 (254.35,340.83)	0.18*	2591 (2077,3134)	156.69 (125.61,189.51)	7416 (6486,8608)	148.41 (129.8,172.26)	-0.12
					(-0.21 to 0.02)					(0.04 to 0.32)					(-0.26 to 0.02)
90-94	80 (62,101)	33.56 (26.09,42.13)	288 (221,384)	30.39 (23.35,40.53)	-0.17*	487 (392,612)	240.93 (194.16,302.66)	1703 (1444,1982)	253.81 (215.24,295.34)	0.28**	567 (465,689)	128.49 (105.42,156.09)	1991 (1696,2303)	123.02 (104.8,142.33)	-0.13
					(-0.31 to -0.03)					(0.12 to 0.44)					(-0.29 to 0.02)
95+	16 (12,19)	26.5 (20.29,33.26)	71 (50,93)	24.34 (17.31,32.15)	-0.09	109 (84,140)	255.76 (198.02,330.66)	402 (322,468)	246 (197.4,286.65)	-0.04	124 (98,156)	122.9 (96.89,154.79)	472 (378,543)	104.17 (83.3,119.7)	-0.5***
					(-0.3 to 0.12)					(-0.23 to 0.14)					(-0.7 to -0.3)
Low SDI
55-59	3869 (2133,5077)	68.48 (37.76,89.87)	55-59	6792 (4827,8515)	-1.13***	23280 (18503,29700)	385.44 (306.35,491.74)	36131 (29759,43292)	286.84 (236.26,343.69)	-1.05***	27149 (21210,34096)	232.25 (181.45,291.68)	42923 (35461,50221)	169.45 (139.99,198.26)	-1.13***
					(-1.27 to -0.99)					(-1.16 to -0.93)					(-1.25 to -1.01)
60-64	3653 (2116,4828)	82.02 (47.51,108.4)	60-64	6406 (4745,8027)	-0.87***	23268 (18315,29235)	476.9 (375.38,599.19)	36239 (29734,43544)	372.02 (305.24,447.01)	-1.02***	26921 (21335,33428)	288.45 (228.6,358.17)	42646 (35783,49907)	216.29 (181.48,253.12)	-1.12***
					(-0.95 to -0.79)					(-1.14 to -0.9)					(-1.22 to -1.01)
65-69	2954 (1733,3922)	87.72 (51.46,116.47)	65-69	5799 (4188,7394)	-0.54***	18422 (14371,23662)	513.65 (400.7,659.76)	29824 (24486,36043)	403.36 (331.17,487.47)	-0.91***	21376 (16642,27015)	307.41 (239.33,388.51)	35623 (30070,41769)	236.29 (199.45,277.05)	-0.98***
					(-0.62 to -0.45)					(-1.01 to -0.81)					(-1.09 to -0.88)
70-74	1923 (1202,2472)	83.15 (51.97,106.88)	70-74	4390 (3178,5730)	0	11115 (8796,14034)	460.24 (364.19,581.1)	21168 (17546,25980)	418.15 (346.6,513.22)	-0.39***	13038 (10428,16099)	275.79 (220.58,340.53)	25558 (21745,30587)	246.45 (209.68,294.94)	-0.44***
					(-0.05 to 0.04)					(-0.46 to -0.32)					(-0.52 to -0.37)
75-79	935 (571,1199)	68.61 (41.93,87.99)	75-79	2199 (1604,2787)	-0.07	5369 (4210,6735)	397.52 (311.69,498.66)	11081 (9312,13123)	357.95 (300.79,423.89)	-0.36***	6304 (5041,7759)	232.34 (185.82,285.98)	13280 (11243,15432)	206.83 (175.1,240.34)	-0.41***
					(-0.15 to 0.01)					(-0.43 to -0.28)					(-0.47 to -0.35)
80-84	362 (229,463)	53.51 (33.81,68.43)	80-84	1035 (738,1304)	0.21*	2094 (1603,2691)	336.73 (257.66,432.58)	5119 (4135,6175)	328.76 (265.56,396.59)	0.1	2457 (1884,3086)	189.14 (145.04,237.64)	6155 (5093,7230)	182.46 (151,214.35)	0.05
					(0.03 to 0.38)					(-0.08 to 0.27)					(-0.11 to 0.22)
85-89	93 (58,120)	37.66 (23.56,48.6)	85-89	297 (207,383)	0.15	507 (383,663)	243.55 (183.63,318.34)	1552 (1282,1834)	262.64 (216.99,310.46)	0.39**	600 (462,764)	131.83 (101.44,167.79)	1849 (1552,2158)	138.47 (116.24,161.65)	0.3*
					(-0.1 to 0.4)					(0.15 to 0.63)					(0.05 to 0.56)
90-94	15 (10,20)	22.45 (14.89,30.8)	90-94	52 (34,72)	0.34*	101 (77,129)	212.92 (162.89,271.67)	369 (313,432)	239.07 (202.5,279.87)	0.69***	116 (89,145)	102.22 (78.45,127.82)	421 (354,483)	117.44 (98.67,134.79)	0.6***
					(0.08 to 0.61)					(0.44 to 0.93)					(0.35 to 0.84)
95+	3 (2,4)	16.98 (10.64,24.86)	95+	9 (6,15)	0.53***	19 (14,26)	221.35 (166.1,302.08)	55 (44,68)	200.96 (158.54,246.86)	0.51**	22 (16,29)	90.79 (68.35,121.88)	65 (52,79)	84.87 (67.84,103.3)	0.51**
					(0.33 to 0.73)					(0.17 to 0.86)					(0.16 to 0.86)
